# Supplementary material for: Identifying DNase I hypersensitive sites as driver distal regulatory elements in breast cancer
Source: Nat Commun. 2017 Sep 5;8:436. doi: 10.1038/s41467-017-00100-x (PMC5585396; doi:10.1038/s41467-017-00100-x)
Supplement: Supplementary file 3 — Supplementary Data 2 [file 41467_2017_100_MOESM3_ESM.xlsx]

## Sheet: Sheet1
Supplementary Data 2: Mutated genes in the 47 discovery samples
There were 3,147 genes with one or more mutations in the 47 discovery samples. Here, we show the number and types of mutations in each of these genes. ANNOVAR (version July 14th 2014) was used to annotate the mutations
Gene	Frameshift indels	In-frame indels	Missense mutations	Nonsense mutations	Splice Site	Total non-synonymous mutations	UTRs	Synonymous
TP53	6	0	21	4	2	33	0	0
PIK3CA	0	0	12	0	0	12	0	1
TTN	0	0	10	0	0	10	0	2
OBSCN	5	0	2	0	0	7	0	0
MUC17	0	0	3	2	0	5	0	1
SPEN	1	0	3	1	0	5	0	2
TEX15	1	0	4	0	0	5	0	0
ATP1A4	0	0	3	0	1	4	0	0
CDH1	2	0	2	0	0	4	0	0
DMD	0	0	4	0	0	4	0	1
MUC16	0	0	3	1	0	4	0	2
UTRN	0	0	3	1	0	4	0	1
VCAN	0	0	3	0	1	4	0	0
ACTA1	3	0	0	0	0	3	0	0
AFF2	0	0	2	1	0	3	0	1
ANO8	0	1	2	0	0	3	0	0
ASAP1	0	0	3	0	0	3	0	0
ASXL1	0	0	3	0	0	3	0	1
ATRX	1	0	2	0	0	3	0	0
BICD2	2	0	1	0	0	3	0	0
BOD1L1	0	0	3	0	0	3	0	0
CECR1	3	0	0	0	0	3	0	0
CLIP2	2	0	1	0	0	3	0	0
CYP7B1	1	0	2	0	0	3	0	0
DCST1	0	0	2	1	0	3	0	0
DNAH3	0	0	3	0	0	3	0	0
DSE	0	0	3	0	0	3	0	0
DZIP1L	1	0	2	0	0	3	0	0
EPPK1	1	0	2	0	0	3	0	0
FAM5C	0	0	3	0	0	3	0	0
FAT3	0	0	3	0	0	3	0	1
GOLGA3	0	0	2	1	0	3	0	0
HECTD4	2	0	1	0	0	3	0	0
HMCN1	0	0	3	0	0	3	0	0
HNRNPH2	0	0	3	0	0	3	0	0
HUWE1	0	0	3	0	0	3	0	0
HYDIN	0	0	3	0	0	3	0	1
KCNH7	1	0	2	0	0	3	0	1
LRP2	0	0	3	0	0	3	0	1
LTBP4	1	0	1	1	0	3	0	0
MED12	0	0	3	0	0	3	0	0
MUC4	0	0	3	0	0	3	0	2
MXRA5	0	0	3	0	0	3	0	0
MYO10	0	0	2	1	0	3	0	1
NAV3	0	0	3	0	0	3	0	0
NIN	0	0	2	0	1	3	0	0
NOTCH3	1	0	1	1	0	3	0	0
NXF3	0	0	3	0	0	3	0	0
ODZ4	0	0	3	0	0	3	0	1
PRB2	0	0	3	0	0	3	0	0
PTPRD	0	0	3	0	0	3	0	0
QSER1	1	0	2	0	0	3	0	1
RELN	0	0	3	0	0	3	0	1
RYR2	0	0	3	0	0	3	0	1
SALL1	1	0	2	0	0	3	0	0
SEC14L5	2	0	1	0	0	3	0	0
SETDB1	0	0	3	0	0	3	0	0
SETX	0	0	3	0	0	3	0	0
SHANK2	2	0	1	0	0	3	0	0
SHROOM3	1	0	2	0	0	3	0	0
SMTN	1	0	2	0	0	3	0	0
SPTA1	0	0	3	0	0	3	0	0
SRRM2	0	0	3	0	0	3	0	0
SYNE2	0	0	3	0	0	3	0	2
USH2A	0	0	3	0	0	3	0	0
WASF1	0	0	3	0	0	3	0	0
XIRP2	0	0	3	0	0	3	0	1
ZBTB6	0	0	2	1	0	3	0	0
ZEB2	0	0	2	1	0	3	0	0
ZFPM2	0	0	3	0	0	3	0	0
THBS3	0	0	2	0	0	2	1	0
ABCB11	0	0	1	1	0	2	0	0
ABCC6	0	0	2	0	0	2	0	0
ABL1	0	0	2	0	0	2	0	0
ACP5	0	0	2	0	0	2	0	0
ACSS3	0	0	1	0	1	2	0	0
ADAMTS1	0	0	2	0	0	2	0	0
AHNAK	0	0	2	0	0	2	0	0
AKAP9	0	0	2	0	0	2	0	0
ALDH1A3	0	0	2	0	0	2	0	0
ANK1	0	0	1	1	0	2	0	0
ANLN	0	0	2	0	0	2	0	0
ARHGEF1	0	0	2	0	0	2	0	0
ARID2	0	0	1	1	0	2	0	0
ATF6	0	0	1	1	0	2	0	0
ATP10D	0	0	2	0	0	2	0	0
ATP1A2	0	0	2	0	0	2	0	0
ATP4A	0	0	2	0	0	2	0	0
ATP7A	0	0	2	0	0	2	0	0
ATXN1	0	0	2	0	0	2	0	0
ATXN2	0	0	2	0	0	2	0	0
BAI1	0	0	2	0	0	2	0	0
BAZ2B	0	0	1	1	0	2	0	0
BCKDK	0	1	1	0	0	2	0	0
BCL9	1	0	1	0	0	2	0	0
BCORL1	0	0	2	0	0	2	0	0
BIRC6	0	0	2	0	0	2	0	1
BLK	2	0	0	0	0	2	0	0
BRCA2	0	0	1	0	1	2	0	0
BZW1	0	0	2	0	0	2	0	0
C10orf12	0	0	2	0	0	2	0	0
C20orf85	2	0	0	0	0	2	0	0
C21orf119	1	0	1	0	0	2	0	0
C2orf71	1	0	1	0	0	2	0	1
C4orf21	0	0	2	0	0	2	0	0
C5orf42	0	0	2	0	0	2	0	0
CA9	0	0	2	0	0	2	0	0
CACNA1B	0	0	2	0	0	2	0	0
CACNA1G	0	0	2	0	0	2	0	0
CALD1	0	0	2	0	0	2	0	0
CAMTA2	2	0	0	0	0	2	0	1
CASC5	0	0	2	0	0	2	0	0
CASR	0	0	2	0	0	2	0	0
CBLB	0	0	2	0	0	2	0	0
CC2D1B	0	0	2	0	0	2	0	0
CCDC39	0	0	1	1	0	2	0	0
CCDC47	1	0	0	1	0	2	0	0
CD248	0	0	1	1	0	2	0	0
CDC42BPA	0	0	1	1	0	2	0	0
CDC42BPB	0	0	0	2	0	2	0	0
CDCP1	0	0	2	0	0	2	0	0
CDHR2	0	0	2	0	0	2	0	0
CENPJ	1	0	1	0	0	2	0	0
CEP128	0	0	1	1	0	2	0	0
CFTR	0	0	2	0	0	2	0	0
CHGB	0	0	2	0	0	2	0	0
CHRNB4	0	0	2	0	0	2	0	0
CNNM2	1	0	1	0	0	2	0	0
CNTNAP5	0	0	2	0	0	2	0	0
COL12A1	0	0	2	0	0	2	0	1
COL27A1	0	0	2	0	0	2	0	0
CSMD1	0	0	2	0	0	2	0	1
CTNND2	1	1	0	0	0	2	0	0
DAPK1	0	0	2	0	0	2	0	0
DCAF8L1	0	0	2	0	0	2	0	0
DCC	0	0	1	1	0	2	0	1
DCHS2	0	0	2	0	0	2	0	0
DCLRE1C	0	0	2	0	0	2	0	0
DDB1	0	0	2	0	0	2	0	0
DGKI	0	0	1	1	0	2	0	0
DHX37	0	0	2	0	0	2	0	0
DLC1	0	0	1	1	0	2	0	0
DMXL2	0	0	2	0	0	2	0	0
DNAH17	0	0	2	0	0	2	0	0
DOCK4	1	0	1	0	0	2	0	0
DOPEY1	0	0	1	1	0	2	0	0
DSP	0	0	1	1	0	2	0	0
DYNC1H1	0	0	1	0	1	2	0	0
DYRK1A	0	0	2	0	0	2	0	0
ECE2	0	0	2	0	0	2	0	0
EML6	1	0	1	0	0	2	0	1
EP400	1	0	1	0	0	2	0	0
EPS8	1	0	1	0	0	2	0	0
EPS8L1	0	0	1	1	0	2	0	0
ETS1	0	0	2	0	0	2	0	0
EVI5	0	0	2	0	0	2	0	0
EXTL3	1	0	1	0	0	2	0	0
EYS	0	0	2	0	0	2	0	0
F5	0	0	2	0	0	2	0	0
FAM179A	0	0	2	0	0	2	0	0
FAM194B	0	0	2	0	0	2	0	0
FARSB	1	0	1	0	0	2	0	0
FBXL13	0	0	2	0	0	2	0	0
FHL1	0	0	1	0	1	2	0	0
FHOD3	1	0	1	0	0	2	0	0
FRAS1	0	0	2	0	0	2	0	1
FRG1	0	0	2	0	0	2	0	0
FXR1	0	0	2	0	0	2	0	0
GCC2	1	0	1	0	0	2	0	0
GCM2	0	0	2	0	0	2	0	0
GLB1L	0	0	2	0	0	2	0	0
GLI2	1	0	1	0	0	2	0	0
GOLGA6L2	0	1	1	0	0	2	0	0
GPATCH8	0	0	2	0	0	2	0	0
GPI	1	0	1	0	0	2	0	0
GPR155	0	0	1	0	1	2	0	0
GPR32	0	0	2	0	0	2	0	0
GPR98	0	0	1	1	0	2	0	0
GYLTL1B	1	0	1	0	0	2	0	0
HAUS6	0	0	2	0	0	2	0	0
HDLBP	0	0	2	0	0	2	0	0
HECW2	0	0	2	0	0	2	0	0
HERC1	2	0	0	0	0	2	0	0
HFM1	0	0	2	0	0	2	0	0
HLA-DRB1	1	0	1	0	0	2	0	0
HNRNPL	0	0	1	1	0	2	0	0
HOOK2	1	0	1	0	0	2	0	0
HTR1E	1	0	1	0	0	2	0	0
IGHMBP2	1	0	1	0	0	2	0	0
IKBKB	1	0	1	0	0	2	0	0
IMPG1	0	0	2	0	0	2	0	0
ITGA7	0	0	2	0	0	2	0	0
ITGAX	0	0	2	0	0	2	0	0
ITSN2	0	0	2	0	0	2	0	0
KDM5B	0	0	2	0	0	2	0	0
KIAA0368	0	0	2	0	0	2	0	0
KIAA1109	0	0	2	0	0	2	0	0
KIAA1383	1	0	1	0	0	2	0	0
KIAA2022	0	0	2	0	0	2	0	0
KIF4A	0	0	2	0	0	2	0	2
KNTC1	0	0	2	0	0	2	0	0
KTN1	0	0	2	0	0	2	0	0
LAMA1	0	0	1	1	0	2	0	0
LILRA1	0	0	2	0	0	2	0	0
LIMK1	0	0	2	0	0	2	0	0
LRP1	0	0	2	0	0	2	0	1
LRRN1	0	0	2	0	0	2	0	0
LYST	0	0	2	0	0	2	0	0
MAGEA12	0	0	1	1	0	2	0	1
MAN2C1	1	0	1	0	0	2	0	0
MAP3K4	0	0	0	2	0	2	0	0
MECP2	0	0	2	0	0	2	0	0
MEGF8	2	0	0	0	0	2	0	0
MFN1	0	0	2	0	0	2	0	0
MGA	0	0	2	0	0	2	0	0
MLL	0	0	1	1	0	2	0	1
MLL3	0	0	2	0	0	2	0	0
MOGS	1	0	1	0	0	2	0	0
MOV10L1	1	0	1	0	0	2	0	0
MPP3	0	0	2	0	0	2	0	0
MRPS7	0	0	2	0	0	2	0	0
MSH6	0	0	2	0	0	2	0	0
MTHFD1	0	0	2	0	0	2	0	0
MUC6	2	0	0	0	0	2	0	0
MYH11	1	0	1	0	0	2	0	0
MYLK	0	0	2	0	0	2	0	0
N4BP2	0	0	1	1	0	2	0	0
NBPF10	0	0	2	0	0	2	0	0
NCOR1	0	0	1	1	0	2	0	0
NEB	0	0	2	0	0	2	0	0
NLRP2	0	0	1	0	1	2	0	0
NLRP7	0	0	2	0	0	2	0	0
NOTCH2	1	0	1	0	0	2	0	0
NRXN3	0	0	2	0	0	2	0	0
NUP214	0	0	1	0	1	2	0	0
OR10H1	0	0	2	0	0	2	0	0
OR4X2	0	0	2	0	0	2	0	0
PABPC4	1	0	1	0	0	2	0	0
PARP9	1	0	1	0	0	2	0	0
PBRM1	0	0	2	0	0	2	0	0
PCDHB16	0	0	1	1	0	2	0	0
PCNXL2	0	0	2	0	0	2	0	0
PDCD11	0	0	2	0	0	2	0	0
PDE3B	1	0	1	0	0	2	0	1
PDE4C	0	0	2	0	0	2	0	0
PDE5A	0	0	2	0	0	2	0	0
PIEZO2	0	0	2	0	0	2	0	0
PLCE1	1	0	1	0	0	2	0	1
PLEKHG2	1	0	1	0	0	2	0	0
PLK2	0	1	1	0	0	2	0	0
PLXNA2	0	0	2	0	0	2	0	0
POTEJ	1	0	1	0	0	2	0	0
PPOX	0	0	2	0	0	2	0	0
PPP2R3C	0	0	2	0	0	2	0	0
PREP	0	0	2	0	0	2	0	0
PREX1	0	0	2	0	0	2	0	0
PREX2	0	0	2	0	0	2	0	0
PRMT5	0	0	2	0	0	2	0	0
PTPN22	0	0	2	0	0	2	0	0
PTPRO	0	0	2	0	0	2	0	0
PVRL2	0	1	1	0	0	2	0	0
PXDNL	0	0	2	0	0	2	0	0
PYHIN1	0	0	2	0	0	2	0	0
RARG	0	0	2	0	0	2	0	0
RBM25	0	0	2	0	0	2	0	0
RGAG1	0	0	2	0	0	2	0	0
RIN2	0	0	2	0	0	2	0	0
RNF20	0	0	2	0	0	2	0	0
RNF213	0	0	2	0	0	2	0	1
ROPN1	0	0	2	0	0	2	0	0
RPN1	2	0	0	0	0	2	0	0
RYR1	0	0	2	0	0	2	0	1
SAAL1	0	0	1	0	1	2	0	0
SAMD4A	0	0	1	0	1	2	0	0
SARM1	0	0	1	1	0	2	0	0
SATL1	0	0	2	0	0	2	0	1
SDK2	1	0	0	1	0	2	0	0
2014-09-10	0	0	2	0	0	2	0	0
SEZ6L2	1	0	1	0	0	2	0	0
SHC1	1	0	1	0	0	2	0	0
SIPA1	1	1	0	0	0	2	0	0
SLC12A4	1	0	1	0	0	2	0	0
SLC13A1	0	0	2	0	0	2	0	0
SLC26A9	0	0	2	0	0	2	0	0
SLC27A4	1	0	1	0	0	2	0	0
SLCO2A1	0	0	1	1	0	2	0	0
SMC5	0	0	2	0	0	2	0	0
SMC6	1	0	0	1	0	2	0	0
SMYD3	0	0	1	1	0	2	0	0
SOS1	0	0	1	1	0	2	0	0
SP110	0	0	2	0	0	2	0	0
SPARCL1	0	0	1	1	0	2	0	0
SPINT3	0	0	1	1	0	2	0	0
STAB1	1	0	1	0	0	2	0	0
STARD13	0	0	1	1	0	2	0	0
SWT1	0	0	1	1	0	2	0	0
SYBU	0	0	2	0	0	2	0	1
SYT2	0	0	2	0	0	2	0	0
TAF1B	1	0	1	0	0	2	0	0
TAS2R43	1	0	1	0	0	2	0	0
THADA	0	0	2	0	0	2	0	0
TLE6	0	0	2	0	0	2	0	0
TMEM214	1	1	0	0	0	2	0	0
TMTC4	0	0	0	0	2	2	0	0
TRPC5	0	0	2	0	0	2	0	0
TRPC7	0	0	1	1	0	2	0	0
UMODL1	1	0	1	0	0	2	0	0
UNC119B	0	0	2	0	0	2	0	0
UNC13C	0	0	1	1	0	2	0	0
USP5	0	0	2	0	0	2	0	0
WDR33	0	0	2	0	0	2	0	0
WDR93	1	0	1	0	0	2	0	0
XRCC6	0	0	2	0	0	2	0	0
XRRA1	0	0	2	0	0	2	0	0
ZAN	0	0	2	0	0	2	0	1
ZDBF2	0	0	2	0	0	2	0	1
ZHX2	0	0	2	0	0	2	0	0
ZMYM4	0	0	1	1	0	2	0	0
ZNF280B	0	0	1	1	0	2	0	0
ZNF33B	0	0	2	0	0	2	0	0
ZNF469	0	0	1	1	0	2	0	0
ZNF526	1	0	1	0	0	2	0	0
ZP4	0	0	2	0	0	2	0	0
ZPLD1	0	0	1	1	0	2	0	0
ZZEF1	0	0	2	0	0	2	0	0
RIPK1	0	0	1	0	0	1	1	0
A2M	0	0	1	0	0	1	0	1
ABCA10	0	0	1	0	0	1	0	0
ABCA12	0	0	1	0	0	1	0	0
ABCA13	0	0	1	0	0	1	0	0
ABCA3	0	0	1	0	0	1	0	0
ABCA4	0	0	1	0	0	1	0	1
ABCA8	0	0	1	0	0	1	0	0
ABCA9	0	0	1	0	0	1	0	0
ABCB1	0	0	1	0	0	1	0	1
ABCB5	0	0	1	0	0	1	0	0
ABCC2	0	0	1	0	0	1	0	0
ABCC5	0	0	1	0	0	1	0	0
ABCC9	0	0	1	0	0	1	0	1
ABCF2	0	0	1	0	0	1	0	0
ABCG2	0	0	0	0	1	1	0	0
ACACA	0	0	1	0	0	1	0	1
ACCS	0	0	1	0	0	1	0	0
ACE	1	0	0	0	0	1	0	0
ACOT4	0	0	1	0	0	1	0	0
ACOXL	0	0	1	0	0	1	0	0
ACSF2	1	0	0	0	0	1	0	0
ACTB	0	0	1	0	0	1	0	0
ACTL6B	1	0	0	0	0	1	0	0
ACTN1	0	0	1	0	0	1	0	0
ACTN3	1	0	0	0	0	1	0	0
ACTR1A	0	0	1	0	0	1	0	0
ACTR3B	0	0	1	0	0	1	0	0
ACTR6	0	0	0	1	0	1	0	0
ACVR2A	1	0	0	0	0	1	0	0
ADA	0	0	1	0	0	1	0	0
ADAM11	0	0	1	0	0	1	0	0
ADAM15	0	1	0	0	0	1	0	1
ADAM18	0	0	1	0	0	1	0	0
ADAMTS12	0	0	1	0	0	1	0	0
ADAMTS17	0	0	1	0	0	1	0	1
ADAMTS6	0	0	1	0	0	1	0	0
ADAMTS7	0	0	1	0	0	1	0	0
ADAMTS9	0	0	0	1	0	1	0	0
ADCY4	0	0	1	0	0	1	0	0
ADGB	0	0	1	0	0	1	0	0
ADORA1	0	0	1	0	0	1	0	1
ADPRHL2	0	0	1	0	0	1	0	0
ADRBK1	0	0	1	0	0	1	0	0
AEBP2	0	0	1	0	0	1	0	0
AGAP1	0	0	0	1	0	1	0	0
AGBL1	0	0	0	1	0	1	0	0
AGBL3	0	0	1	0	0	1	0	0
AGFG2	0	0	1	0	0	1	0	0
AGPAT3	0	0	1	0	0	1	0	0
AGRN	1	0	0	0	0	1	0	0
AHCTF1	1	0	0	0	0	1	0	1
AHDC1	1	0	0	0	0	1	0	0
AIFM3	0	0	1	0	0	1	0	0
AIM1	0	0	1	0	0	1	0	0
AJAP1	0	0	1	0	0	1	0	0
AK4	0	0	1	0	0	1	0	0
AKAP12	0	0	1	0	0	1	0	1
AKAP3	0	0	1	0	0	1	0	0
AKAP4	0	0	1	0	0	1	0	0
AKAP8L	0	0	1	0	0	1	0	0
AKR1CL1	0	0	1	0	0	1	0	0
AKT2	0	0	0	1	0	1	0	0
ALCAM	0	0	1	0	0	1	0	0
ALDH1B1	0	0	1	0	0	1	0	0
ALDH1L1	0	0	1	0	0	1	0	0
ALDH1L2	0	0	1	0	0	1	0	0
ALDH3A1	0	0	1	0	0	1	0	0
ALDH3B2	1	0	0	0	0	1	0	0
ALDOA	0	0	1	0	0	1	0	0
ALK	0	0	0	1	0	1	0	0
ALMS1	0	0	1	0	0	1	0	0
ALPP	0	0	1	0	0	1	0	0
ALPPL2	0	0	1	0	0	1	0	0
ALS2	0	0	1	0	0	1	0	0
ALS2CR8	0	0	1	0	0	1	0	0
AMBRA1	0	0	1	0	0	1	0	0
AMPD1	0	0	1	0	0	1	0	0
AMY2A	0	0	1	0	0	1	0	0
ANAPC5	0	0	1	0	0	1	0	0
ANGEL2	0	0	1	0	0	1	0	0
ANGPT4	0	0	1	0	0	1	0	0
ANK3	0	0	1	0	0	1	0	0
ANKFY1	0	0	1	0	0	1	0	0
ANKRD12	0	0	1	0	0	1	0	0
ANKRD17	0	0	1	0	0	1	0	0
ANKRD26	0	0	1	0	0	1	0	0
ANKRD30B	0	0	1	0	0	1	0	0
ANKRD31	0	0	1	0	0	1	0	0
ANKRD35	0	0	1	0	0	1	0	0
ANKRD6	1	0	0	0	0	1	0	0
ANO10	0	0	1	0	0	1	0	0
ANO5	0	0	1	0	0	1	0	0
AOX1	0	0	1	0	0	1	0	0
AP5Z1	0	1	0	0	0	1	0	0
APBA1	0	0	1	0	0	1	0	0
APBB1IP	1	0	0	0	0	1	0	0
API5	0	0	1	0	0	1	0	0
APOB	0	0	0	1	0	1	0	0
APOBR	0	0	1	0	0	1	0	0
APOL2	0	0	1	0	0	1	0	0
AQP5	0	0	1	0	0	1	0	0
AR	0	0	0	1	0	1	0	0
ARAP2	0	0	1	0	0	1	0	0
ARFGEF1	0	0	0	1	0	1	0	0
ARHGAP1	0	0	1	0	0	1	0	0
ARHGAP10	0	0	1	0	0	1	0	0
ARHGAP12	0	0	1	0	0	1	0	0
ARHGAP30	0	0	1	0	0	1	0	0
ARHGAP33	1	0	0	0	0	1	0	0
ARHGAP35	1	0	0	0	0	1	0	0
ARHGAP5	0	0	1	0	0	1	0	0
ARHGEF25	0	0	1	0	0	1	0	0
ARHGEF33	0	0	0	1	0	1	0	0
ARHGEF39	0	0	1	0	0	1	0	0
ARHGEF5	0	0	1	0	0	1	0	0
ARHGEF6	0	0	1	0	0	1	0	0
ARHGEF9	0	0	1	0	0	1	0	0
ARID1A	0	0	1	0	0	1	0	0
ARID1B	0	0	1	0	0	1	0	0
ARID3B	0	0	1	0	0	1	0	0
ARID4A	0	0	1	0	0	1	0	0
ARID4B	0	0	1	0	0	1	0	0
ARL11	0	0	1	0	0	1	0	0
ARL9	0	0	1	0	0	1	0	0
ARMCX1	0	0	1	0	0	1	0	0
ARMCX5	0	0	1	0	0	1	0	1
ARNT	0	0	1	0	0	1	0	0
ARPC2	0	0	1	0	0	1	0	0
ARRDC3	0	0	1	0	0	1	0	0
ARSB	0	0	1	0	0	1	0	0
ARSK	0	0	1	0	0	1	0	0
ASB6	0	0	1	0	0	1	0	0
ASB9	0	0	1	0	0	1	0	0
ASH2L	0	0	1	0	0	1	0	0
ASPM	0	0	1	0	0	1	0	0
ASTL	0	0	1	0	0	1	0	0
ASUN	0	0	1	0	0	1	0	0
ASXL2	0	0	0	1	0	1	0	1
ASXL3	0	0	1	0	0	1	0	0
ASZ1	0	0	1	0	0	1	0	0
ATF4	0	0	1	0	0	1	0	0
ATF7IP2	0	0	1	0	0	1	0	0
ATG2A	0	0	0	0	1	1	0	0
ATG4D	0	0	1	0	0	1	0	0
ATHL1	1	0	0	0	0	1	0	0
ATMIN	0	0	1	0	0	1	0	0
ATP10B	0	0	1	0	0	1	0	0
ATP11A	1	0	0	0	0	1	0	0
ATP12A	0	0	1	0	0	1	0	0
ATP13A2	0	0	1	0	0	1	0	0
ATP13A3	0	0	1	0	0	1	0	0
ATP13A4	0	0	0	1	0	1	0	0
ATP1A3	0	0	1	0	0	1	0	1
ATP1B3	0	0	0	1	0	1	0	0
ATP2B3	0	0	1	0	0	1	0	0
ATP5A1	0	0	1	0	0	1	0	0
ATP6V1C1	0	0	1	0	0	1	0	1
ATP6V1G2	0	0	0	1	0	1	0	0
AUP1	0	0	1	0	0	1	0	0
AVIL	0	0	1	0	0	1	0	0
AWAT1	0	0	1	0	0	1	0	0
AXDND1	1	0	0	0	0	1	0	0
AXIN1	0	0	1	0	0	1	0	0
B2M	0	0	1	0	0	1	0	0
B3GALT2	0	0	1	0	0	1	0	0
B4GALNT1	1	0	0	0	0	1	0	0
B4GALNT4	1	0	0	0	0	1	0	0
B4GALT4	0	0	1	0	0	1	0	0
BACE2	0	0	1	0	0	1	0	0
BAHD1	0	0	1	0	0	1	0	0
BAIAP2L2	0	0	1	0	0	1	0	0
BANK1	0	0	1	0	0	1	0	0
BAZ1A	0	0	1	0	0	1	0	0
BAZ2A	0	0	1	0	0	1	0	0
BBS5	0	0	1	0	0	1	0	0
BBS9	0	0	1	0	0	1	0	0
BCAR3	0	0	1	0	0	1	0	0
BCAS1	0	0	1	0	0	1	0	0
BCHE	0	0	1	0	0	1	0	0
BCOR	0	0	1	0	0	1	0	0
BDP1	0	0	1	0	0	1	0	0
BEGAIN	0	1	0	0	0	1	0	0
BFSP1	0	0	1	0	0	1	0	0
BICC1	0	0	1	0	0	1	0	0
BICD1	0	0	1	0	0	1	0	0
BIN2	0	0	1	0	0	1	0	0
BIRC8	0	0	1	0	0	1	0	0
BLM	0	0	1	0	0	1	0	0
BMP1	0	0	1	0	0	1	0	0
BMP4	0	0	0	1	0	1	0	0
BMP6	0	0	1	0	0	1	0	0
BMPER	0	0	1	0	0	1	0	0
BMPR1B	0	0	1	0	0	1	0	0
BMX	0	0	1	0	0	1	0	0
BNC2	0	0	1	0	0	1	0	0
BPIFA2	0	0	1	0	0	1	0	0
BPIFB1	0	0	1	0	0	1	0	0
BPIFB4	0	0	1	0	0	1	0	0
BPTF	0	1	0	0	0	1	0	0
BRCA1	0	0	0	0	1	1	0	0
BRCC3	0	0	1	0	0	1	0	0
BRDT	0	0	1	0	0	1	0	0
BRF2	0	0	1	0	0	1	0	0
BROX	0	0	1	0	0	1	0	0
BRSK1	0	0	1	0	0	1	0	0
BRWD3	0	0	1	0	0	1	0	0
BSN	0	0	0	1	0	1	0	0
BTD	0	0	1	0	0	1	0	0
BTN2A1	0	0	1	0	0	1	0	0
BVES	0	0	1	0	0	1	0	0
BYSL	0	0	0	1	0	1	0	0
C10orf53	0	0	1	0	0	1	0	0
C10orf71	0	0	1	0	0	1	0	0
C11orf16	0	0	0	1	0	1	0	0
C11orf49	1	0	0	0	0	1	0	0
C11orf63	0	0	1	0	0	1	0	0
C11orf85	0	0	1	0	0	1	0	0
C12orf4	1	0	0	0	0	1	0	0
C12orf44	0	0	1	0	0	1	0	0
C12orf50	0	0	0	1	0	1	0	0
C12orf55	1	0	0	0	0	1	0	0
C12orf71	0	0	1	0	0	1	0	0
C14orf105	0	0	1	0	0	1	0	0
C14orf180	1	0	0	0	0	1	0	0
C15orf39	0	0	1	0	0	1	0	0
C16orf58	1	0	0	0	0	1	0	0
C16orf62	0	0	1	0	0	1	0	0
C16orf93	0	0	1	0	0	1	0	0
C17orf104	0	0	1	0	0	1	0	0
C17orf77	0	0	1	0	0	1	0	0
C17orf78	0	0	0	1	0	1	0	0
C19orf25	0	0	1	0	0	1	0	0
C19orf43	0	0	1	0	0	1	0	0
C19orf76	0	0	1	0	0	1	0	0
C1QTNF5	1	0	0	0	0	1	0	0
C1orf101	0	0	1	0	0	1	0	0
C1orf114	0	0	1	0	0	1	0	0
C1orf122	0	0	1	0	0	1	0	0
C1orf186	0	0	1	0	0	1	0	0
C1orf210	0	0	1	0	0	1	0	0
C1orf54	0	0	1	0	0	1	0	0
C1orf85	0	0	0	1	0	1	0	0
C20orf132	0	0	1	0	0	1	0	0
C20orf26	0	0	1	0	0	1	0	1
C21orf128	0	0	1	0	0	1	0	0
C2orf16	0	0	1	0	0	1	0	0
C2orf47	0	0	1	0	0	1	0	0
C2orf68	0	0	0	1	0	1	0	0
C4A	0	0	1	0	0	1	0	0
C4B	0	0	1	0	0	1	0	0
C5	0	0	1	0	0	1	0	1
C5orf20	0	0	0	1	0	1	0	0
C5orf28	0	0	1	0	0	1	0	0
C6orf165	0	0	1	0	0	1	0	0
C6orf58	0	0	1	0	0	1	0	0
C7	0	0	1	0	0	1	0	0
C8orf40	0	0	1	0	0	1	0	0
C8orf44	0	0	1	0	0	1	0	0
C8orf86	0	0	1	0	0	1	0	0
C9orf11	0	0	1	0	0	1	0	0
C9orf117	0	0	1	0	0	1	0	0
C9orf131	0	0	1	0	0	1	0	0
C9orf174	0	0	1	0	0	1	0	0
C9orf43	0	0	1	0	0	1	0	0
C9orf66	1	0	0	0	0	1	0	0
CA11	0	0	0	1	0	1	0	0
CA6	0	0	1	0	0	1	0	0
CABIN1	0	0	1	0	0	1	0	0
CACNA1E	0	0	1	0	0	1	0	0
CACNA1F	0	0	1	0	0	1	0	0
CACNG4	0	0	1	0	0	1	0	0
CADM2	0	0	1	0	0	1	0	1
CALCRL	0	0	0	0	1	1	0	0
CALR3	0	0	1	0	0	1	0	0
CAMSAP3	0	0	1	0	0	1	0	0
CAND1	0	0	1	0	0	1	0	0
CAPN13	0	0	1	0	0	1	0	0
CAPN14	0	0	1	0	0	1	0	0
CAPN3	0	0	1	0	0	1	0	1
CARD11	0	0	1	0	0	1	0	0
CARD14	0	0	1	0	0	1	0	0
CARD17	0	0	1	0	0	1	0	0
CASKIN1	0	0	1	0	0	1	0	0
CASQ1	0	0	1	0	0	1	0	0
CASQ2	0	0	1	0	0	1	0	0
CATSPER4	0	0	1	0	0	1	0	0
CBFB	0	0	0	0	1	1	0	0
CBS	0	0	1	0	0	1	0	0
CBWD1	0	0	1	0	0	1	0	0
CBX8	0	0	1	0	0	1	0	0
CCBL2	0	0	1	0	0	1	0	0
CCDC111	0	0	1	0	0	1	0	0
CCDC132	0	0	1	0	0	1	0	0
CCDC138	0	0	1	0	0	1	0	0
CCDC14	1	0	0	0	0	1	0	0
CCDC141	0	0	1	0	0	1	0	0
CCDC142	0	0	0	0	1	1	0	0
CCDC150	0	0	1	0	0	1	0	0
CCDC154	0	0	1	0	0	1	0	0
CCDC158	0	0	1	0	0	1	0	0
CCDC164	0	0	1	0	0	1	0	0
CCDC170	0	0	0	1	0	1	0	0
CCDC18	1	0	0	0	0	1	0	0
CCDC33	0	0	1	0	0	1	0	0
CCDC37	0	0	1	0	0	1	0	1
CCDC74A	0	0	1	0	0	1	0	0
CCDC78	0	0	1	0	0	1	0	0
CCDC80	0	0	1	0	0	1	0	0
CCDC84	0	0	1	0	0	1	0	0
CCDC9	0	0	1	0	0	1	0	0
CCDC91	0	0	1	0	0	1	0	0
CCHCR1	0	0	1	0	0	1	0	0
CCIN	0	0	1	0	0	1	0	0
CCNA2	0	0	1	0	0	1	0	0
CCNB1	0	0	0	0	1	1	0	0
CCRL1	0	0	1	0	0	1	0	0
CCT6A	0	0	1	0	0	1	0	0
CD244	0	0	1	0	0	1	0	0
CD274	0	0	1	0	0	1	0	0
CD2BP2	1	0	0	0	0	1	0	0
CD3E	0	0	1	0	0	1	0	0
CD46	0	0	0	0	1	1	0	0
CD55	0	0	1	0	0	1	0	0
CD69	0	0	1	0	0	1	0	0
CD86	0	0	1	0	0	1	0	0
CD97	1	0	0	0	0	1	0	0
CDC27	0	0	1	0	0	1	0	0
CDC37	0	0	1	0	0	1	0	0
CDC42BPG	1	0	0	0	0	1	0	0
CDC7	0	0	1	0	0	1	0	0
CDCA3	0	0	1	0	0	1	0	0
CDCA7L	0	0	1	0	0	1	0	0
CDH11	0	0	1	0	0	1	0	1
CDH13	0	0	1	0	0	1	0	0
CDH17	0	0	1	0	0	1	0	0
CDH19	0	0	1	0	0	1	0	0
CDH26	0	0	1	0	0	1	0	0
CDH4	0	0	1	0	0	1	0	0
CDH9	0	0	1	0	0	1	0	0
CDHR3	0	0	1	0	0	1	0	0
CDHR4	0	0	1	0	0	1	0	0
CDK14	0	0	1	0	0	1	0	1
CDK15	0	0	1	0	0	1	0	0
CDK16	0	0	1	0	0	1	0	0
CDK19	0	0	1	0	0	1	0	0
CDK4	0	0	1	0	0	1	0	0
CDKL2	0	0	0	1	0	1	0	0
CDKN1B	1	0	0	0	0	1	0	0
CDKN2A	1	0	0	0	0	1	0	0
CDR2	0	0	1	0	0	1	0	0
CEACAM21	0	0	0	1	0	1	0	0
CEACAM5	0	0	1	0	0	1	0	0
CEACAM6	0	0	1	0	0	1	0	0
CELSR1	1	0	0	0	0	1	0	0
CENPB	0	0	1	0	0	1	0	0
CENPF	0	0	1	0	0	1	0	0
CEP170	0	0	1	0	0	1	0	0
CEP350	0	0	0	1	0	1	0	0
CEP78	0	0	1	0	0	1	0	0
CEP95	0	0	1	0	0	1	0	1
CERK	0	1	0	0	0	1	0	0
CERS6	0	0	1	0	0	1	0	0
CES5A	0	0	1	0	0	1	0	1
CFH	0	0	1	0	0	1	0	1
CGB2	0	0	1	0	0	1	0	0
CHADL	1	0	0	0	0	1	0	0
CHAF1A	0	0	1	0	0	1	0	0
CHCHD2	0	0	1	0	0	1	0	0
CHCHD8	0	0	1	0	0	1	0	0
CHD1L	0	0	1	0	0	1	0	0
CHD4	0	0	1	0	0	1	0	0
CHD5	0	0	0	1	0	1	0	0
CHD8	0	0	1	0	0	1	0	1
CHI3L1	0	0	1	0	0	1	0	0
CHN1	0	0	1	0	0	1	0	0
CHRM1	0	0	1	0	0	1	0	0
CHRNB1	0	0	0	1	0	1	0	0
CILP	0	0	1	0	0	1	0	0
CIRBP	0	0	1	0	0	1	0	0
CISH	1	0	0	0	0	1	0	0
CIT	0	0	1	0	0	1	0	0
CITED2	0	0	1	0	0	1	0	0
CKMT2	0	0	1	0	0	1	0	0
CLASP1	0	1	0	0	0	1	0	0
CLASRP	0	0	1	0	0	1	0	0
CLCA1	1	0	0	0	0	1	0	0
CLCNKA	0	0	1	0	0	1	0	0
CLEC14A	0	0	1	0	0	1	0	0
CLEC1A	0	0	1	0	0	1	0	0
CLECL1	1	0	0	0	0	1	0	0
CLIC5	0	0	1	0	0	1	0	0
CLUL1	0	0	1	0	0	1	0	0
CNBD1	0	0	1	0	0	1	0	0
CNGB3	0	0	1	0	0	1	0	0
CNN2	1	0	0	0	0	1	0	0
CNN3	0	0	1	0	0	1	0	0
CNTLN	0	0	1	0	0	1	0	0
CNTNAP2	0	0	1	0	0	1	0	0
CNTNAP3B	0	0	1	0	0	1	0	0
CNTNAP4	0	0	1	0	0	1	0	0
COG4	0	0	1	0	0	1	0	0
COG5	0	0	1	0	0	1	0	0
COL14A1	0	0	1	0	0	1	0	0
COL19A1	0	0	1	0	0	1	0	1
COL22A1	0	0	1	0	0	1	0	0
COL28A1	0	0	1	0	0	1	0	0
COL4A2	0	0	1	0	0	1	0	0
COL4A5	0	0	0	1	0	1	0	0
COL5A2	0	0	0	0	1	1	0	0
COL5A3	0	0	0	1	0	1	0	0
COL6A5	0	0	1	0	0	1	0	0
COPA	0	0	1	0	0	1	0	0
CORO1C	0	0	1	0	0	1	0	0
COX15	0	0	1	0	0	1	0	0
CP	0	0	1	0	0	1	0	1
CPAMD8	0	0	1	0	0	1	0	0
CPQ	0	0	1	0	0	1	0	0
CPSF1	0	0	1	0	0	1	0	0
CRAT	0	0	1	0	0	1	0	0
CRB1	0	0	1	0	0	1	0	0
CRB2	1	0	0	0	0	1	0	0
CRELD1	0	0	1	0	0	1	0	0
CRHR1	1	0	0	0	0	1	0	0
CRISPLD1	0	0	1	0	0	1	0	0
CRKL	0	0	1	0	0	1	0	0
CROT	0	0	1	0	0	1	0	0
CRYBG3	0	0	1	0	0	1	0	0
CRYGA	1	0	0	0	0	1	0	0
CSMD2	0	0	1	0	0	1	0	0
CSNK1E	0	0	1	0	0	1	0	0
CSPG4	0	0	1	0	0	1	0	0
CSPG5	0	0	1	0	0	1	0	0
CSPP1	0	0	1	0	0	1	0	0
CTNNA1	0	0	1	0	0	1	0	0
CTTN	0	0	1	0	0	1	0	0
CWC22	0	0	1	0	0	1	0	0
CXXC11	1	0	0	0	0	1	0	0
CXorf36	0	0	1	0	0	1	0	0
CXorf57	0	0	1	0	0	1	0	0
CXorf59	0	0	1	0	0	1	0	0
CXorf61	0	0	1	0	0	1	0	0
CXorf64	0	0	1	0	0	1	0	0
CXorf66	0	0	1	0	0	1	0	0
CYB5R1	0	0	1	0	0	1	0	0
CYBB	0	0	0	1	0	1	0	0
CYP11B1	0	0	1	0	0	1	0	0
CYP26A1	0	0	1	0	0	1	0	1
CYP26B1	0	0	0	1	0	1	0	0
CYP27B1	0	0	1	0	0	1	0	0
CYP2B6	0	0	1	0	0	1	0	0
CYP2C18	0	0	0	1	0	1	0	0
CYP2D6	1	0	0	0	0	1	0	0
CYP2S1	0	0	1	0	0	1	0	0
CYP2W1	0	0	1	0	0	1	0	0
CYP3A7	0	0	1	0	0	1	0	0
CYP4F11	0	0	1	0	0	1	0	0
CYP4Z1	0	0	0	1	0	1	0	0
CYSLTR1	0	0	1	0	0	1	0	0
CYSLTR2	0	0	1	0	0	1	0	0
CYTH4	0	0	1	0	0	1	0	0
DAB1	0	0	1	0	0	1	0	0
DAB2	0	0	1	0	0	1	0	0
DAB2IP	0	0	1	0	0	1	0	0
DBC1	0	0	1	0	0	1	0	0
DBN1	0	0	0	0	1	1	0	0
DBX2	0	0	1	0	0	1	0	0
DCAF12L1	0	0	1	0	0	1	0	0
DCAF4L2	0	0	1	0	0	1	0	0
DCHS1	0	0	1	0	0	1	0	0
DCLK3	0	0	1	0	0	1	0	0
DCTN2	0	0	1	0	0	1	0	0
DCTN4	0	0	1	0	0	1	0	0
DCUN1D2	0	0	1	0	0	1	0	0
DDRGK1	0	0	1	0	0	1	0	0
DDX24	0	0	1	0	0	1	0	0
DDX25	0	0	1	0	0	1	0	0
DDX26B	0	0	1	0	0	1	0	0
DDX3X	0	0	1	0	0	1	0	0
DDX4	0	0	1	0	0	1	0	0
DDX50	0	0	1	0	0	1	0	0
DDX55	1	0	0	0	0	1	0	0
2014-12-01	0	0	0	1	0	1	0	0
DEFB114	0	0	1	0	0	1	0	0
DENND1A	0	0	1	0	0	1	0	0
DENND4C	0	0	1	0	0	1	0	0
DGKA	0	0	1	0	0	1	0	0
DGKE	0	0	1	0	0	1	0	0
DHDDS	0	0	1	0	0	1	0	0
DHPS	0	0	1	0	0	1	0	0
DHRS7C	0	0	1	0	0	1	0	0
DHX58	0	0	1	0	0	1	0	0
DICER1	0	0	1	0	0	1	0	0
DIDO1	0	0	1	0	0	1	0	1
DIP2A	0	0	1	0	0	1	0	0
DIP2B	0	0	1	0	0	1	0	0
DLG1	0	0	0	1	0	1	0	0
DMKN	0	0	1	0	0	1	0	0
DMP1	1	0	0	0	0	1	0	0
DMXL1	0	0	1	0	0	1	0	0
DNAH1	1	0	0	0	0	1	0	1
DNAH11	0	0	1	0	0	1	0	1
DNAH14	0	0	0	0	1	1	0	0
DNAH2	0	0	1	0	0	1	0	0
DNAH6	0	0	1	0	0	1	0	2
DNAH7	0	0	1	0	0	1	0	0
DNAH9	0	0	1	0	0	1	0	1
DNAJC28	0	0	1	0	0	1	0	0
DNAJC3	0	0	1	0	0	1	0	0
DNAJC5	0	0	1	0	0	1	0	0
DNHD1	0	0	1	0	0	1	0	0
DOCK5	0	0	1	0	0	1	0	0
DOCK9	1	0	0	0	0	1	0	0
DOK4	0	0	1	0	0	1	0	0
DOK6	0	0	1	0	0	1	0	0
DOT1L	0	0	1	0	0	1	0	0
DPF1	0	0	1	0	0	1	0	0
DPP8	0	0	0	0	1	1	0	0
DPY19L4	0	0	1	0	0	1	0	0
DRAM1	0	0	1	0	0	1	0	0
DROSHA	0	0	1	0	0	1	0	0
DSCAML1	0	0	1	0	0	1	0	0
DSCR3	0	0	1	0	0	1	0	0
DSEL	1	0	0	0	0	1	0	0
DST	1	0	0	0	0	1	0	1
DTD1	0	0	1	0	0	1	0	0
DTWD1	0	0	1	0	0	1	0	0
DTX1	0	0	1	0	0	1	0	1
DUSP22	0	0	1	0	0	1	0	0
DUSP7	0	0	1	0	0	1	0	0
DYDC2	0	0	0	0	1	1	0	0
DYNC2H1	0	0	1	0	0	1	0	1
DYRK1B	0	0	1	0	0	1	0	0
DYSF	0	0	1	0	0	1	0	0
ECD	0	0	1	0	0	1	0	0
ECE1	0	0	1	0	0	1	0	0
ECH1	1	0	0	0	0	1	0	0
ECM1	0	0	1	0	0	1	0	0
EDC3	0	0	1	0	0	1	0	1
EDN2	0	0	1	0	0	1	0	0
EEA1	0	0	1	0	0	1	0	0
EED	0	0	1	0	0	1	0	0
EFHC2	0	0	1	0	0	1	0	0
EFNA3	0	0	1	0	0	1	0	0
EFTUD2	0	0	1	0	0	1	0	0
EGR3	1	0	0	0	0	1	0	1
EHD2	0	0	1	0	0	1	0	0
EHMT1	0	0	1	0	0	1	0	0
EIF2AK1	0	0	0	0	1	1	0	0
EIF2B5	0	0	1	0	0	1	0	0
EIF2C4	0	0	1	0	0	1	0	0
EIF3L	0	0	1	0	0	1	0	0
EIF4G1	0	0	1	0	0	1	0	0
EIF4G2	0	0	1	0	0	1	0	0
EIF4G3	0	0	1	0	0	1	0	0
ELF1	1	0	0	0	0	1	0	0
ELFN2	0	0	1	0	0	1	0	0
ELL2	0	0	1	0	0	1	0	0
ELL3	0	0	1	0	0	1	0	0
ELOVL3	0	0	1	0	0	1	0	0
ELP2	0	0	1	0	0	1	0	0
EMILIN2	0	0	1	0	0	1	0	0
EML4	0	0	1	0	0	1	0	0
EML5	0	0	1	0	0	1	0	0
EMR1	0	0	1	0	0	1	0	0
ENOX1	0	0	1	0	0	1	0	0
ENPP2	0	0	1	0	0	1	0	0
ENTPD6	0	0	1	0	0	1	0	0
EPAS1	0	0	1	0	0	1	0	0
EPB41L5	0	0	1	0	0	1	0	0
EPC1	0	0	0	0	1	1	0	0
EPG5	0	0	1	0	0	1	0	1
EPHA3	0	0	1	0	0	1	0	0
EPHA4	0	0	1	0	0	1	0	0
EPHA5	0	0	1	0	0	1	0	0
EPOR	0	0	1	0	0	1	0	0
EPRS	0	1	0	0	0	1	0	0
ERBB3	0	0	1	0	0	1	0	0
ERCC2	0	0	1	0	0	1	0	0
ERCC3	0	0	1	0	0	1	0	0
ERCC5	0	0	1	0	0	1	0	0
ERCC6L	0	0	1	0	0	1	0	0
ERMP1	0	0	1	0	0	1	0	0
ERO1L	0	0	1	0	0	1	0	0
ERP29	0	0	1	0	0	1	0	0
ESCO1	0	0	1	0	0	1	0	0
ESRP1	0	0	1	0	0	1	0	0
ESYT1	0	0	1	0	0	1	0	0
ETAA1	0	0	1	0	0	1	0	0
ETHE1	0	0	1	0	0	1	0	0
ETNK1	0	0	1	0	0	1	0	0
EXD2	0	0	1	0	0	1	0	0
EXOC5	0	0	1	0	0	1	0	0
EYA3	0	0	1	0	0	1	0	0
F8	1	0	0	0	0	1	0	0
F9	0	0	1	0	0	1	0	0
FABP6	0	0	1	0	0	1	0	0
FAH	0	0	1	0	0	1	0	0
FAM107A	0	0	1	0	0	1	0	0
FAM117B	0	0	1	0	0	1	0	0
FAM122B	0	0	1	0	0	1	0	0
FAM124B	0	0	1	0	0	1	0	0
FAM127B	0	0	1	0	0	1	0	0
FAM129C	0	0	1	0	0	1	0	0
FAM135B	0	0	1	0	0	1	0	0
FAM13A	0	0	1	0	0	1	0	0
FAM13C	0	0	0	1	0	1	0	0
FAM155A	0	0	1	0	0	1	0	1
FAM160A2	0	0	1	0	0	1	0	0
FAM171A1	0	0	0	1	0	1	0	0
FAM184A	0	0	0	1	0	1	0	0
FAM186B	0	0	1	0	0	1	0	0
FAM189A1	0	0	1	0	0	1	0	0
FAM190A	0	0	0	1	0	1	0	0
FAM190B	0	0	1	0	0	1	0	0
FAM192A	0	0	1	0	0	1	0	0
FAM208B	0	0	1	0	0	1	0	0
FAM219B	0	0	1	0	0	1	0	0
FAM21A	0	0	1	0	0	1	0	0
FAM21C	0	0	1	0	0	1	0	0
FAM35A	0	0	1	0	0	1	0	0
FAM45A	0	0	1	0	0	1	0	0
FAM47A	0	0	1	0	0	1	0	0
FAM47C	0	0	1	0	0	1	0	0
FAM49B	0	0	1	0	0	1	0	0
FAM53B	0	0	0	1	0	1	0	0
FAM53C	0	0	1	0	0	1	0	0
FAM71B	0	0	1	0	0	1	0	0
FAM75A1	0	0	1	0	0	1	0	0
FAM75D1	0	0	1	0	0	1	0	0
FAM90A1	0	0	1	0	0	1	0	0
FAM91A1	0	0	1	0	0	1	0	0
FAM98B	0	0	1	0	0	1	0	0
FANCA	0	0	1	0	0	1	0	0
FANCD2	0	0	1	0	0	1	0	0
FANCI	0	0	0	0	1	1	0	0
FANCL	0	0	1	0	0	1	0	0
FANCM	0	1	0	0	0	1	0	0
FANK1	0	0	1	0	0	1	0	0
FARS2	0	0	1	0	0	1	0	0
FASLG	0	0	1	0	0	1	0	0
FAT1	0	0	1	0	0	1	0	0
FATE1	0	0	1	0	0	1	0	0
FBL	0	0	1	0	0	1	0	0
FBN1	0	0	1	0	0	1	0	1
FBN3	1	0	0	0	0	1	0	1
FBXL17	0	0	1	0	0	1	0	0
FBXL4	0	0	1	0	0	1	0	0
FBXO11	0	0	1	0	0	1	0	0
FBXO21	0	0	1	0	0	1	0	0
FBXO3	0	0	1	0	0	1	0	0
FBXW2	0	0	1	0	0	1	0	0
FBXW4	1	0	0	0	0	1	0	0
FBXW7	0	0	1	0	0	1	0	0
FCGBP	0	0	1	0	0	1	0	1
FDXR	0	0	1	0	0	1	0	0
FER1L6	1	0	0	0	0	1	0	0
FERMT3	0	0	1	0	0	1	0	0
FFAR1	0	0	1	0	0	1	0	0
FGD2	0	0	1	0	0	1	0	0
FGD4	0	0	0	1	0	1	0	1
FGF6	0	0	1	0	0	1	0	0
FGFR2	0	0	1	0	0	1	0	0
FGL2	0	0	1	0	0	1	0	0
FILIP1	0	0	1	0	0	1	0	0
FKBP11	0	0	1	0	0	1	0	0
FLG2	0	0	1	0	0	1	0	0
FLNA	0	0	1	0	0	1	0	0
FLNB	1	0	0	0	0	1	0	0
FLOT1	0	0	1	0	0	1	0	0
FLRT1	0	0	1	0	0	1	0	0
FMO5	0	0	1	0	0	1	0	0
FMR1NB	0	0	1	0	0	1	0	0
FNBP1	0	0	0	0	1	1	0	0
FNDC4	1	0	0	0	0	1	0	0
FOCAD	0	0	1	0	0	1	0	0
FOXD4L1	0	0	1	0	0	1	0	0
FOXJ3	0	0	1	0	0	1	0	0
FOXO4	0	0	1	0	0	1	0	0
FOXP4	1	0	0	0	0	1	0	0
FOXR2	0	0	1	0	0	1	0	0
FREM1	0	0	1	0	0	1	0	0
FREM3	0	0	1	0	0	1	0	0
FRG1B	0	0	0	0	1	1	0	0
FRMPD2	0	0	1	0	0	1	0	0
FRMPD4	0	0	1	0	0	1	0	0
FRS3	0	0	1	0	0	1	0	0
FSTL5	0	0	1	0	0	1	0	0
FTSJD1	1	0	0	0	0	1	0	0
FYB	0	0	1	0	0	1	0	0
FZD3	0	0	1	0	0	1	0	0
G6PC2	0	0	1	0	0	1	0	0
GAB2	0	0	1	0	0	1	0	0
GABBR2	0	0	1	0	0	1	0	1
GABRA3	0	0	1	0	0	1	0	0
GABRQ	0	0	1	0	0	1	0	0
GABRR3	0	0	1	0	0	1	0	0
GAD1	0	0	1	0	0	1	0	0
GADL1	0	0	0	0	1	1	0	0
GAK	0	0	1	0	0	1	0	0
GAL	0	0	0	0	1	1	0	0
GALNT1	0	0	1	0	0	1	0	0
GALNTL6	0	1	0	0	0	1	0	0
GALT	0	0	1	0	0	1	0	0
GAS6	1	0	0	0	0	1	0	1
GATA3	1	0	0	0	0	1	0	0
GATAD2A	0	0	1	0	0	1	0	0
GATM	0	0	1	0	0	1	0	0
GBF1	0	0	1	0	0	1	0	0
GCK	0	0	1	0	0	1	0	0
GCNT4	0	0	1	0	0	1	0	0
GDAP1L1	0	0	1	0	0	1	0	0
GGA3	0	0	1	0	0	1	0	0
GGCT	0	0	0	1	0	1	0	0
GHRHR	0	0	1	0	0	1	0	0
GIGYF1	0	0	1	0	0	1	0	0
GIMAP1	0	0	1	0	0	1	0	0
GIMAP5	1	0	0	0	0	1	0	0
GIMAP8	0	0	1	0	0	1	0	0
GJA10	0	0	0	1	0	1	0	0
GJA4	0	0	1	0	0	1	0	0
GJB3	0	0	1	0	0	1	0	0
GJB5	0	0	1	0	0	1	0	0
GLA	0	0	1	0	0	1	0	0
GLE1	0	0	0	1	0	1	0	0
GLG1	0	0	1	0	0	1	0	0
GLI1	0	0	1	0	0	1	0	0
GLI3	0	0	1	0	0	1	0	0
GLIS3	0	0	1	0	0	1	0	0
GLYATL2	0	0	1	0	0	1	0	0
GMFG	0	0	1	0	0	1	0	0
GMIP	0	0	1	0	0	1	0	0
GMPS	0	0	1	0	0	1	0	0
GNAO1	0	0	1	0	0	1	0	0
GNE	0	0	1	0	0	1	0	0
GNPNAT1	0	0	1	0	0	1	0	0
GNPTAB	1	0	0	0	0	1	0	0
GOLGA5	0	0	1	0	0	1	0	0
GOLGA8B	0	0	1	0	0	1	0	0
GOLGA8G	0	0	1	0	0	1	0	0
GOLGA8J	0	0	1	0	0	1	0	0
GOLGB1	0	0	1	0	0	1	0	1
GON4L	0	0	1	0	0	1	0	0
GPATCH4	0	0	1	0	0	1	0	0
GPD1	0	0	1	0	0	1	0	0
GPD1L	0	0	1	0	0	1	0	0
GPLD1	0	0	1	0	0	1	0	0
GPR108	1	0	0	0	0	1	0	0
GPR112	0	0	1	0	0	1	0	0
GPR135	1	0	0	0	0	1	0	0
GPR141	1	0	0	0	0	1	0	0
GPR143	0	0	1	0	0	1	0	0
GPR153	1	0	0	0	0	1	0	0
GPR156	0	0	1	0	0	1	0	0
GPR20	0	0	1	0	0	1	0	0
GPR31	0	0	1	0	0	1	0	0
GPR83	0	0	0	1	0	1	0	0
GPRASP1	0	0	1	0	0	1	0	0
GPRASP2	0	0	1	0	0	1	0	0
GPRC6A	0	0	1	0	0	1	0	1
GPSM2	0	0	1	0	0	1	0	0
GPSM3	0	0	1	0	0	1	0	0
GRAMD4	0	0	1	0	0	1	0	0
GREB1	0	0	1	0	0	1	0	0
GREB1L	0	0	1	0	0	1	0	0
GRIA3	0	0	1	0	0	1	0	0
GRIA4	0	0	1	0	0	1	0	0
GRID1	1	0	0	0	0	1	0	0
GRID2	0	0	1	0	0	1	0	0
GRIN1	0	0	1	0	0	1	0	0
GRIN2A	0	0	1	0	0	1	0	0
GRIN2C	0	0	1	0	0	1	0	0
GRIN3B	0	0	1	0	0	1	0	0
GRK1	0	0	1	0	0	1	0	0
GRM3	0	0	1	0	0	1	0	0
GSPT1	0	0	1	0	0	1	0	1
GSTT1	0	0	1	0	0	1	0	0
GSTZ1	0	0	1	0	0	1	0	0
GTF2E2	0	0	0	0	1	1	0	0
GTF2I	0	0	1	0	0	1	0	0
GTSE1	1	0	0	0	0	1	0	0
GUCY2C	0	0	1	0	0	1	0	0
GUF1	0	0	1	0	0	1	0	0
GUSB	0	0	1	0	0	1	0	0
GYG1	0	0	1	0	0	1	0	0
GYS1	0	0	1	0	0	1	0	0
GYS2	0	0	1	0	0	1	0	1
GZMH	0	0	1	0	0	1	0	0
GZMK	1	0	0	0	0	1	0	0
H6PD	0	0	0	1	0	1	0	0
HAL	0	0	1	0	0	1	0	0
HAMP	0	0	1	0	0	1	0	0
HAP1	0	0	1	0	0	1	0	0
HAS1	0	0	1	0	0	1	0	0
HAUS4	0	0	1	0	0	1	0	0
HAUS5	0	0	1	0	0	1	0	0
HDAC4	0	0	1	0	0	1	0	0
HDAC6	0	0	1	0	0	1	0	0
HDAC8	0	0	1	0	0	1	0	0
HDAC9	0	0	1	0	0	1	0	0
HDHD1	0	0	1	0	0	1	0	0
HEATR1	0	0	1	0	0	1	0	0
HEATR4	0	0	1	0	0	1	0	0
HEATR8	0	0	1	0	0	1	0	0
HECW1	0	0	1	0	0	1	0	2
HEG1	0	0	1	0	0	1	0	0
HELZ	0	0	1	0	0	1	0	0
HEMGN	0	0	1	0	0	1	0	0
HERC2	0	0	1	0	0	1	0	0
HEYL	0	0	0	1	0	1	0	0
HGSNAT	0	0	1	0	0	1	0	0
HIPK1	0	0	1	0	0	1	0	0
HIST1H1B	0	0	1	0	0	1	0	0
HIST1H2AD	0	0	1	0	0	1	0	1
HIST1H2BC	0	0	0	1	0	1	0	0
HIST1H2BF	0	0	1	0	0	1	0	0
HIST1H3B	0	0	1	0	0	1	0	0
HIST1H3C	0	0	1	0	0	1	0	0
HIST1H3D	0	0	1	0	0	1	0	0
HIST1H3F	0	0	1	0	0	1	0	0
HIVEP1	0	0	1	0	0	1	0	1
HIVEP3	0	0	1	0	0	1	0	0
HJURP	0	0	1	0	0	1	0	0
HLA-DQB1	0	0	1	0	0	1	0	0
HLF	0	0	1	0	0	1	0	0
HLTF	0	1	0	0	0	1	0	0
HLX	1	0	0	0	0	1	0	0
HM13	0	0	1	0	0	1	0	0
HMGCLL1	0	0	1	0	0	1	0	0
HMGCS2	0	0	1	0	0	1	0	0
HMGN5	0	0	0	1	0	1	0	0
HNF1A	1	0	0	0	0	1	0	0
HOOK3	0	0	1	0	0	1	0	0
HOXD11	1	0	0	0	0	1	0	0
HPDL	0	0	1	0	0	1	0	0
HPN	1	0	0	0	0	1	0	0
HPSE	0	0	1	0	0	1	0	0
HRNR	0	0	1	0	0	1	0	0
HS1BP3	0	0	1	0	0	1	0	0
HS3ST2	0	0	1	0	0	1	0	0
HS6ST1	0	0	1	0	0	1	0	0
HSD17B13	0	0	1	0	0	1	0	0
HSPA12A	0	0	1	0	0	1	0	0
HSPA12B	0	0	1	0	0	1	0	0
HSPA13	0	0	1	0	0	1	0	0
HSPB3	0	0	1	0	0	1	0	0
HSPG2	0	0	1	0	0	1	0	1
HTATSF1	0	0	1	0	0	1	0	0
HTR1A	1	0	0	0	0	1	0	0
HTT	0	0	1	0	0	1	0	0
HYLS1	0	0	1	0	0	1	0	0
IAH1	0	0	1	0	0	1	0	0
IARS	0	0	1	0	0	1	0	0
IARS2	0	0	1	0	0	1	0	0
ID2	0	0	1	0	0	1	0	0
IDH3G	0	0	1	0	0	1	0	0
IFI44	0	0	1	0	0	1	0	0
IFITM1	1	0	0	0	0	1	0	0
IFNA14	0	0	1	0	0	1	0	0
IFNA2	0	0	1	0	0	1	0	0
IFNAR1	0	0	1	0	0	1	0	0
IFNE	0	0	1	0	0	1	0	0
IFT122	0	0	1	0	0	1	0	1
IFT140	0	0	1	0	0	1	0	0
IFT88	0	0	1	0	0	1	0	0
IGF2BP1	0	0	1	0	0	1	0	0
IGFBP3	0	0	1	0	0	1	0	0
IGHA1	0	0	1	0	0	1	0	0
IGKV1-5	0	0	1	0	0	1	0	0
IGKV1D-12	0	0	1	0	0	1	0	0
IGKV2-24	0	0	1	0	0	1	0	0
IGLC7	0	0	1	0	0	1	0	0
IGLV1-40	0	0	1	0	0	1	0	0
IGLV2-8	0	0	1	0	0	1	0	0
IGSF11	0	0	1	0	0	1	0	0
IGSF5	1	0	0	0	0	1	0	0
IGSF9B	1	0	0	0	0	1	0	0
IL10RB	0	0	1	0	0	1	0	0
IL11RA	0	0	0	1	0	1	0	0
IL17RB	0	0	1	0	0	1	0	0
IL1RAPL1	0	0	1	0	0	1	0	0
IL22RA2	0	0	1	0	0	1	0	0
IL27RA	0	0	1	0	0	1	0	0
IL28RA	1	0	0	0	0	1	0	0
IL37	0	0	1	0	0	1	0	0
IL4R	0	0	1	0	0	1	0	0
IL6	0	0	0	1	0	1	0	0
IL6ST	0	0	1	0	0	1	0	0
IL7R	0	0	1	0	0	1	0	0
ILKAP	1	0	0	0	0	1	0	0
ILVBL	0	0	1	0	0	1	0	0
IMPDH2	0	0	1	0	0	1	0	0
ING4	0	0	1	0	0	1	0	0
INPP4B	0	0	1	0	0	1	0	0
INPP5B	0	0	1	0	0	1	0	0
INPPL1	1	0	0	0	0	1	0	0
INTS1	0	0	1	0	0	1	0	0
INTS3	0	0	1	0	0	1	0	0
IP6K3	0	0	1	0	0	1	0	0
IPO4	0	0	1	0	0	1	0	0
IPO5	0	0	1	0	0	1	0	0
IPP	0	0	1	0	0	1	0	0
IQCA1	0	0	1	0	0	1	0	0
IQCF1	0	0	1	0	0	1	0	0
IQGAP1	0	0	1	0	0	1	0	0
IQSEC1	0	0	1	0	0	1	0	0
IRAK2	0	0	1	0	0	1	0	0
ISLR	0	0	1	0	0	1	0	0
ISLR2	1	0	0	0	0	1	0	0
ISM2	0	0	1	0	0	1	0	0
ISOC1	0	0	0	1	0	1	0	0
ITGA11	0	0	0	0	1	1	0	0
ITGA2	0	0	1	0	0	1	0	1
ITGB8	0	0	1	0	0	1	0	0
ITIH4	0	0	0	1	0	1	0	0
ITIH6	0	0	1	0	0	1	0	1
ITK	0	0	1	0	0	1	0	0
ITPR3	0	0	0	1	0	1	0	0
IWS1	0	0	1	0	0	1	0	0
JAK2	0	0	0	1	0	1	0	0
JHDM1D	0	0	1	0	0	1	0	0
KANK2	0	0	1	0	0	1	0	1
KANK3	0	0	1	0	0	1	0	0
KANSL1	1	0	0	0	0	1	0	0
KANSL3	0	0	1	0	0	1	0	0
KAT7	0	0	1	0	0	1	0	0
KATNA1	0	0	1	0	0	1	0	0
KATNB1	1	0	0	0	0	1	0	0
KBTBD10	0	0	1	0	0	1	0	0
KCNA1	0	0	1	0	0	1	0	0
KCNA5	0	0	1	0	0	1	0	1
KCNA7	1	0	0	0	0	1	0	0
KCNAB1	0	0	1	0	0	1	0	0
KCNAB2	1	0	0	0	0	1	0	0
KCND1	0	0	1	0	0	1	0	0
KCND2	0	0	1	0	0	1	0	0
KCNG4	1	0	0	0	0	1	0	0
KCNH6	1	0	0	0	0	1	0	0
KCNJ12	0	0	1	0	0	1	0	0
KCNJ15	0	0	1	0	0	1	0	0
KCNJ4	0	0	1	0	0	1	0	0
KCNJ6	0	0	1	0	0	1	0	0
KCNK2	1	0	0	0	0	1	0	1
KCNN2	1	0	0	0	0	1	0	0
KCNN3	0	0	1	0	0	1	0	0
KCNQ2	0	0	1	0	0	1	0	0
KCNQ5	0	0	1	0	0	1	0	0
KCNS3	0	0	1	0	0	1	0	0
KCNV1	0	0	1	0	0	1	0	0
KCTD18	0	0	1	0	0	1	0	0
KCTD21	0	0	1	0	0	1	0	0
KDM2B	0	0	1	0	0	1	0	0
KDM4A	0	0	1	0	0	1	0	0
KDM5C	0	0	1	0	0	1	0	0
KDM6B	0	0	1	0	0	1	0	0
KHDRBS1	0	0	0	0	1	1	0	0
KIAA0020	0	0	1	0	0	1	0	0
KIAA0146	0	0	1	0	0	1	0	0
KIAA0319	0	0	1	0	0	1	0	0
KIAA0391	0	0	1	0	0	1	0	0
KIAA0430	1	0	0	0	0	1	0	0
KIAA0586	1	0	0	0	0	1	0	0
KIAA0895	0	0	1	0	0	1	0	0
KIAA0922	0	0	1	0	0	1	0	0
KIAA0947	0	0	1	0	0	1	0	0
KIAA1107	0	0	1	0	0	1	0	0
KIAA1147	0	0	1	0	0	1	0	0
KIAA1324L	0	0	1	0	0	1	0	0
KIAA1328	0	0	1	0	0	1	0	0
KIAA1377	0	0	1	0	0	1	0	0
KIAA1432	0	0	1	0	0	1	0	0
KIAA1549	0	0	1	0	0	1	0	0
KIAA2026	0	0	1	0	0	1	0	1
KIDINS220	0	0	1	0	0	1	0	0
KIF13A	0	0	1	0	0	1	0	0
KIF14	0	0	1	0	0	1	0	0
KIF17	0	0	1	0	0	1	0	0
KIF18A	0	0	1	0	0	1	0	0
KIF21B	0	0	1	0	0	1	0	0
KIF26B	0	0	1	0	0	1	0	0
KIF27	0	0	1	0	0	1	0	0
KIF3B	0	0	1	0	0	1	0	0
KIF5C	0	0	1	0	0	1	0	0
KIF6	0	0	1	0	0	1	0	0
KIFC1	0	0	1	0	0	1	0	0
KIFC2	0	0	1	0	0	1	0	0
KIR3DL2	0	0	1	0	0	1	0	0
KIRREL	0	0	1	0	0	1	0	1
KL	0	0	1	0	0	1	0	0
KLC2	0	0	1	0	0	1	0	0
KLF11	0	0	1	0	0	1	0	0
KLF14	1	0	0	0	0	1	0	0
KLF7	0	0	1	0	0	1	0	0
KLHDC3	0	0	1	0	0	1	0	0
KLHL32	0	0	1	0	0	1	0	0
KLHL34	0	0	1	0	0	1	0	0
KLHL4	0	0	1	0	0	1	0	0
KLHL6	0	0	1	0	0	1	0	0
KLHL7	0	0	1	0	0	1	0	0
KLK5	0	0	1	0	0	1	0	0
KMO	0	0	1	0	0	1	0	0
KRT19	0	0	1	0	0	1	0	0
KRT222	0	0	1	0	0	1	0	0
KRT4	0	0	1	0	0	1	0	0
KRT5	1	0	0	0	0	1	0	0
KRT86	0	0	1	0	0	1	0	0
KRTAP3-2	0	0	1	0	0	1	0	0
KRTAP4-2	0	0	1	0	0	1	0	0
KRTAP4-8	0	0	1	0	0	1	0	0
KRTAP6-1	0	0	1	0	0	1	0	0
KYNU	0	0	1	0	0	1	0	0
L3MBTL2	0	0	1	0	0	1	0	0
L3MBTL3	0	0	0	1	0	1	0	0
LAMA2	0	0	1	0	0	1	0	1
LAMA4	0	0	1	0	0	1	0	0
LAMB1	0	0	1	0	0	1	0	0
LAPTM4B	0	0	0	1	0	1	0	0
LARP1	0	0	1	0	0	1	0	0
LARP7	0	0	1	0	0	1	0	0
LAYN	0	0	1	0	0	1	0	0
LCA5L	0	0	0	1	0	1	0	0
LCN10	1	0	0	0	0	1	0	0
LCOR	0	0	1	0	0	1	0	0
LCP1	0	0	1	0	0	1	0	0
LCT	0	0	1	0	0	1	0	0
LDB2	0	0	1	0	0	1	0	0
LDLR	0	0	1	0	0	1	0	1
LDLRAD2	1	0	0	0	0	1	0	0
LDLRAP1	1	0	0	0	0	1	0	0
LDOC1L	0	0	0	1	0	1	0	0
LEKR1	0	0	1	0	0	1	0	0
LELP1	0	0	1	0	0	1	0	0
LEMD3	1	0	0	0	0	1	0	0
LEPREL1	0	0	1	0	0	1	0	0
LEUTX	0	0	1	0	0	1	0	0
LGALS14	0	0	1	0	0	1	0	0
LGR6	0	0	1	0	0	1	0	0
LHCGR	0	0	1	0	0	1	0	0
LHFPL4	0	0	1	0	0	1	0	0
LILRB5	1	0	0	0	0	1	0	0
LIMD1	0	0	1	0	0	1	0	0
LIN54	0	0	1	0	0	1	0	0
LINGO2	0	0	1	0	0	1	0	1
LINGO4	0	0	1	0	0	1	0	0
LLGL2	0	0	1	0	0	1	0	1
LMAN1L	0	0	0	1	0	1	0	0
LMTK2	0	0	0	1	0	1	0	0
LNX1	0	0	1	0	0	1	0	0
LOC100996465	0	0	1	0	0	1	0	0
LONRF1	0	0	1	0	0	1	0	0
LONRF3	0	0	1	0	0	1	0	0
LOXHD1	0	0	1	0	0	1	0	0
LOXL3	1	0	0	0	0	1	0	0
LPA	0	0	1	0	0	1	0	0
LPAR1	0	0	1	0	0	1	0	0
LPHN2	0	0	1	0	0	1	0	0
LPHN3	0	0	1	0	0	1	0	1
LPP	0	0	1	0	0	1	0	0
LRFN2	0	0	1	0	0	1	0	0
LRIF1	0	0	1	0	0	1	0	0
LRIG2	1	0	0	0	0	1	0	0
LRIG3	0	0	1	0	0	1	0	0
LRP12	0	0	1	0	0	1	0	0
LRRC15	0	0	1	0	0	1	0	0
LRRC16B	0	0	1	0	0	1	0	0
LRRC32	0	0	1	0	0	1	0	1
LRRC33	0	0	1	0	0	1	0	0
LRRC34	0	0	1	0	0	1	0	0
LRRC37A2	0	0	1	0	0	1	0	0
LRRC4B	0	0	1	0	0	1	0	0
LRRC4C	0	0	1	0	0	1	0	0
LRRC7	0	0	1	0	0	1	0	0
LRRC70	0	0	1	0	0	1	0	0
LRRC8C	0	0	1	0	0	1	0	0
LRRK1	0	0	1	0	0	1	0	0
LSM4	1	0	0	0	0	1	0	0
LTA	0	0	1	0	0	1	0	0
LTBP1	0	0	1	0	0	1	0	0
LUZP2	0	0	1	0	0	1	0	0
LXN	0	0	1	0	0	1	0	0
LYG2	0	0	1	0	0	1	0	0
LYPD5	0	0	1	0	0	1	0	0
LZTR1	0	0	1	0	0	1	0	0
LZTS2	1	0	0	0	0	1	0	0
MACF1	0	0	1	0	0	1	0	0
MACROD2	0	0	1	0	0	1	0	1
MAGEA1	0	0	1	0	0	1	0	0
MAGEA11	1	0	0	0	0	1	0	0
MAGEB6	0	0	1	0	0	1	0	0
MAGI1	0	0	1	0	0	1	0	0
MAGIX	0	0	1	0	0	1	0	0
MALT1	0	0	1	0	0	1	0	0
MAMSTR	1	0	0	0	0	1	0	0
MANBA	0	0	1	0	0	1	0	0
MAP2	0	0	1	0	0	1	0	0
MAP3K12	1	0	0	0	0	1	0	0
MAP4	0	0	0	1	0	1	0	0
MAP4K2	0	0	1	0	0	1	0	0
MAP4K4	0	0	1	0	0	1	0	0
MAPK4	0	0	1	0	0	1	0	0
MAPK6	0	0	1	0	0	1	0	0
MAPK8	0	0	1	0	0	1	0	0
MARK1	0	0	1	0	0	1	0	0
MARK2	0	0	0	1	0	1	0	0
MAST1	0	0	1	0	0	1	0	0
MATK	0	0	1	0	0	1	0	0
MATN2	0	0	1	0	0	1	0	0
MB21D1	0	0	1	0	0	1	0	0
MBD1	1	0	0	0	0	1	0	0
MBD6	0	0	0	1	0	1	0	1
MBNL1	0	0	0	1	0	1	0	0
MBOAT4	0	0	0	1	0	1	0	0
MC2R	0	0	1	0	0	1	0	0
MCF2L	0	0	0	0	1	1	0	0
MCF2L2	1	0	0	0	0	1	0	0
MCM7	0	0	0	1	0	1	0	0
MCOLN1	0	0	1	0	0	1	0	0
MCOLN3	0	0	1	0	0	1	0	0
MCTP1	1	0	0	0	0	1	0	0
MCTP2	0	0	1	0	0	1	0	0
MDC1	0	0	1	0	0	1	0	0
MDGA2	0	0	1	0	0	1	0	0
MDN1	0	0	1	0	0	1	0	1
MDP1	0	0	1	0	0	1	0	0
ME3	0	0	1	0	0	1	0	0
MED13	0	0	1	0	0	1	0	0
MED16	0	0	1	0	0	1	0	0
MEFV	0	0	1	0	0	1	0	0
MEGF11	0	0	1	0	0	1	0	1
METAP2	0	0	0	1	0	1	0	0
METTL17	0	0	1	0	0	1	0	0
MFAP3L	0	0	1	0	0	1	0	0
MFSD11	0	0	0	0	1	1	0	0
MFSD4	0	0	1	0	0	1	0	0
MGAM	0	0	1	0	0	1	0	2
MGMT	0	0	0	1	0	1	0	0
MIB1	0	0	0	1	0	1	0	0
MKI67	0	0	1	0	0	1	0	1
MKRN3	0	0	1	0	0	1	0	0
MLC1	1	0	0	0	0	1	0	0
MLL2	0	0	1	0	0	1	0	0
MLL4	0	0	1	0	0	1	0	0
MLL5	0	0	1	0	0	1	0	0
MLLT4	0	0	1	0	0	1	0	0
MLST8	1	0	0	0	0	1	0	0
MMP17	1	0	0	0	0	1	0	0
MMP27	0	0	1	0	0	1	0	0
MNAT1	0	0	1	0	0	1	0	0
MNDA	0	0	1	0	0	1	0	0
MOAP1	0	0	0	1	0	1	0	0
MON1A	0	0	1	0	0	1	0	0
MORC1	0	0	1	0	0	1	0	0
MORC2	0	0	1	0	0	1	0	0
MOS	0	0	1	0	0	1	0	0
MPHOSPH9	0	0	1	0	0	1	0	0
MPP6	0	0	1	0	0	1	0	0
MRE11A	0	0	1	0	0	1	0	0
MRPL1	0	0	1	0	0	1	0	0
MRPL48	0	0	1	0	0	1	0	0
MRPL53	0	0	1	0	0	1	0	0
MRPS30	1	0	0	0	0	1	0	0
MRPS9	0	0	0	0	1	1	0	0
MRS2	0	0	1	0	0	1	0	0
MS4A14	0	0	1	0	0	1	0	0
MSI1	0	0	1	0	0	1	0	0
MT1A	0	0	1	0	0	1	0	0
MT3	0	0	1	0	0	1	0	0
MTF2	0	0	1	0	0	1	0	0
MTFR1	0	0	1	0	0	1	0	0
MTHFD1L	0	0	1	0	0	1	0	0
MTIF2	0	1	0	0	0	1	0	0
MTMR4	0	0	1	0	0	1	0	0
MTMR8	0	0	1	0	0	1	0	0
MTOR	0	0	1	0	0	1	0	0
MTR	0	0	1	0	0	1	0	0
MUC12	0	0	1	0	0	1	0	0
MUSK	0	0	1	0	0	1	0	0
MX2	0	0	1	0	0	1	0	0
MYB	0	0	1	0	0	1	0	0
MYBPC2	0	0	1	0	0	1	0	0
MYBPHL	0	0	1	0	0	1	0	0
MYCBPAP	0	0	1	0	0	1	0	0
MYCT1	0	0	0	1	0	1	0	0
MYH1	0	0	1	0	0	1	0	0
MYH4	0	0	1	0	0	1	0	1
MYH7	0	0	1	0	0	1	0	0
MYH7B	0	0	1	0	0	1	0	0
MYH9	0	0	1	0	0	1	0	0
MYLK2	0	0	1	0	0	1	0	0
MYLK3	0	0	1	0	0	1	0	0
MYO16	0	1	0	0	0	1	0	0
MYO18A	0	0	1	0	0	1	0	0
MYO18B	0	0	1	0	0	1	0	1
MYO3A	0	0	1	0	0	1	0	0
MYO3B	0	0	1	0	0	1	0	0
MYO5A	0	0	1	0	0	1	0	0
MYO5B	0	0	1	0	0	1	0	1
MYO7A	0	0	1	0	0	1	0	0
MYO7B	0	0	0	1	0	1	0	0
MYO9A	0	0	1	0	0	1	0	0
MYO9B	0	0	1	0	0	1	0	0
MYOF	0	0	1	0	0	1	0	1
MYOM2	0	0	1	0	0	1	0	0
MYT1	0	0	1	0	0	1	0	0
MYT1L	0	0	1	0	0	1	0	0
N4BP1	0	0	1	0	0	1	0	0
N6AMT2	0	0	1	0	0	1	0	0
NAA20	0	0	1	0	0	1	0	0
NALCN	0	0	1	0	0	1	0	0
NAP1L1	0	0	1	0	0	1	0	0
NARFL	1	0	0	0	0	1	0	0
NAT8	0	0	1	0	0	1	0	0
NAV1	0	0	1	0	0	1	0	0
NBEAL1	0	0	1	0	0	1	0	0
NBN	0	0	1	0	0	1	0	0
NBPF12	1	0	0	0	0	1	0	0
NBPF14	0	1	0	0	0	1	0	0
NCAPD2	0	0	1	0	0	1	0	0
NCDN	1	0	0	0	0	1	0	0
NCEH1	0	0	1	0	0	1	0	0
NCF1	0	0	1	0	0	1	0	0
NCKAP1L	0	0	1	0	0	1	0	0
NCKAP5	0	0	1	0	0	1	0	0
NCOA3	0	0	1	0	0	1	0	0
NCOA6	0	0	1	0	0	1	0	0
NDC80	0	0	1	0	0	1	0	0
NDFIP2	0	0	1	0	0	1	0	0
NDNF	0	0	1	0	0	1	0	0
NDUFV1	0	0	1	0	0	1	0	0
NEDD4	1	0	0	0	0	1	0	0
NEDD4L	0	0	1	0	0	1	0	0
NEFM	0	0	1	0	0	1	0	0
NEO1	0	0	1	0	0	1	0	0
NET1	0	0	1	0	0	1	0	0
NEUROD6	0	0	1	0	0	1	0	0
NF1	0	0	0	1	0	1	0	0
NFAT5	1	0	0	0	0	1	0	1
NFATC4	0	0	1	0	0	1	0	0
NFE2L1	0	0	0	1	0	1	0	0
NGLY1	0	0	1	0	0	1	0	0
NID1	0	0	1	0	0	1	0	0
NID2	0	0	1	0	0	1	0	0
NIPBL	1	0	0	0	0	1	0	0
NLE1	0	0	1	0	0	1	0	0
NLRC4	0	0	1	0	0	1	0	1
NLRC5	0	0	1	0	0	1	0	0
NLRP13	0	0	0	1	0	1	0	1
NLRP5	0	0	1	0	0	1	0	0
NME6	0	0	1	0	0	1	0	0
NMUR1	0	0	1	0	0	1	0	0
NNT	0	0	1	0	0	1	0	0
NOC4L	0	0	1	0	0	1	0	0
NOMO2	0	0	1	0	0	1	0	0
NOP2	0	0	1	0	0	1	0	0
NOS1	0	0	1	0	0	1	0	0
NOTCH4	0	0	1	0	0	1	0	0
NOX4	0	0	1	0	0	1	0	0
NPC1	0	0	1	0	0	1	0	0
NPHS2	0	0	1	0	0	1	0	0
NPPA	0	0	1	0	0	1	0	0
NPR1	0	0	1	0	0	1	0	0
NPSR1	0	0	1	0	0	1	0	0
NR1D2	0	0	0	1	0	1	0	0
NR1H2	0	0	1	0	0	1	0	0
NRBP1	0	0	1	0	0	1	0	0
NRCAM	0	0	1	0	0	1	0	0
NRP2	0	0	1	0	0	1	0	0
NSMCE2	0	0	1	0	0	1	0	0
NSUN4	0	0	1	0	0	1	0	0
NT5E	0	0	1	0	0	1	0	0
NUAK1	0	0	1	0	0	1	0	0
NUAK2	0	0	1	0	0	1	0	0
NUDT14	1	0	0	0	0	1	0	0
NUGGC	0	0	1	0	0	1	0	0
NUP153	0	0	1	0	0	1	0	0
NUP205	0	0	1	0	0	1	0	0
NUP210L	0	0	1	0	0	1	0	0
NUP98	0	0	1	0	0	1	0	0
NUPL1	0	0	1	0	0	1	0	0
NYAP1	0	0	1	0	0	1	0	0
OAS1	0	0	1	0	0	1	0	0
OCSTAMP	0	0	0	1	0	1	0	0
ODF2	0	0	1	0	0	1	0	0
ODZ1	0	0	1	0	0	1	0	1
OGDH	0	0	1	0	0	1	0	0
OGN	0	0	1	0	0	1	0	0
OLFML3	0	0	1	0	0	1	0	0
OMA1	1	0	0	0	0	1	0	0
ONECUT2	0	0	1	0	0	1	0	0
OPA1	0	0	1	0	0	1	0	0
OPHN1	0	0	0	1	0	1	0	0
OR10H4	0	0	1	0	0	1	0	0
OR10Q1	0	0	1	0	0	1	0	0
OR10V1	0	0	1	0	0	1	0	0
OR14I1	0	0	1	0	0	1	0	0
OR2AG1	0	0	1	0	0	1	0	0
OR2B2	0	0	1	0	0	1	0	0
OR2G3	0	0	1	0	0	1	0	0
OR2T3	0	0	1	0	0	1	0	1
OR2T34	0	0	1	0	0	1	0	2
OR2V2	0	0	1	0	0	1	0	0
OR4D11	0	0	1	0	0	1	0	0
OR4N2	0	0	1	0	0	1	0	0
OR51A4	0	0	0	1	0	1	0	0
OR51B4	0	0	1	0	0	1	0	0
OR52A5	0	0	1	0	0	1	0	0
OR52R1	0	0	1	0	0	1	0	0
OR5A1	0	0	0	1	0	1	0	0
OR5H1	0	0	1	0	0	1	0	0
OR5H15	1	0	0	0	0	1	0	0
OR5H6	0	0	1	0	0	1	0	0
OR5T1	0	0	1	0	0	1	0	0
OR5W2	0	0	1	0	0	1	0	1
OR6C2	0	0	1	0	0	1	0	0
OR6K6	0	0	1	0	0	1	0	0
OR6X1	0	0	1	0	0	1	0	0
OR9A2	0	0	1	0	0	1	0	0
OSM	1	0	0	0	0	1	0	0
OSMR	0	0	1	0	0	1	0	0
OTOF	0	0	0	1	0	1	0	0
OTOGL	0	0	1	0	0	1	0	0
OTUD1	0	0	1	0	0	1	0	0
OTUD7B	0	0	1	0	0	1	0	0
OXER1	0	0	1	0	0	1	0	0
OXR1	0	0	1	0	0	1	0	0
P2RY10	0	0	1	0	0	1	0	0
P2RY2	0	0	1	0	0	1	0	0
P4HA2	0	0	1	0	0	1	0	0
PABPC1L	0	0	1	0	0	1	0	0
PABPC3	0	0	0	1	0	1	0	0
PACSIN2	0	0	1	0	0	1	0	0
PAG1	0	0	1	0	0	1	0	0
PAGE5	0	0	1	0	0	1	0	0
PAK3	0	0	1	0	0	1	0	0
PALM2	0	0	1	0	0	1	0	0
PALM2-AKAP2	0	0	1	0	0	1	0	0
PAN3	0	0	0	1	0	1	0	0
PAPD5	0	0	1	0	0	1	0	0
PAPD7	1	0	0	0	0	1	0	0
PAPOLA	1	0	0	0	0	1	0	0
PAPPA2	0	0	1	0	0	1	0	0
PAPSS1	0	0	1	0	0	1	0	0
PARP1	0	0	1	0	0	1	0	0
PARP4	0	0	1	0	0	1	0	0
PARPBP	0	0	1	0	0	1	0	0
PATE4	0	0	1	0	0	1	0	0
PATL2	0	0	1	0	0	1	0	0
PAX3	0	0	1	0	0	1	0	0
PAX5	0	0	1	0	0	1	0	0
PAX8	0	0	1	0	0	1	0	0
PC	0	0	1	0	0	1	0	0
PCDH18	0	0	1	0	0	1	0	0
PCDHA1	0	0	1	0	0	1	0	0
PCDHA10	0	0	1	0	0	1	0	1
PCDHA13	0	0	1	0	0	1	0	0
PCDHA4	0	0	1	0	0	1	0	0
PCDHB1	0	0	1	0	0	1	0	1
PCDHB12	0	0	1	0	0	1	0	0
PCDHB2	0	0	1	0	0	1	0	0
PCDHB4	0	0	1	0	0	1	0	0
PCDHB6	0	0	1	0	0	1	0	0
PCDHGA2	0	0	1	0	0	1	0	0
PCDHGA3	0	0	1	0	0	1	0	0
PCDHGB2	0	0	1	0	0	1	0	0
PCDHGB3	0	0	1	0	0	1	0	1
PCDHGB4	0	0	1	0	0	1	0	0
PCDHGB6	0	0	1	0	0	1	0	0
PCED1B	0	0	1	0	0	1	0	0
PCF11	0	0	1	0	0	1	0	0
PCID2	0	0	1	0	0	1	0	0
PCLO	1	0	0	0	0	1	0	0
PCNX	0	0	1	0	0	1	0	0
PCOLCE	1	0	0	0	0	1	0	0
PDCD6	0	0	1	0	0	1	0	0
PDE3A	0	0	1	0	0	1	0	0
PDE4DIP	0	0	1	0	0	1	0	0
PDHA1	0	0	1	0	0	1	0	1
PDHA2	0	0	1	0	0	1	0	0
PDK4	0	0	1	0	0	1	0	0
PDLIM4	0	0	1	0	0	1	0	0
PDZD2	0	0	1	0	0	1	0	0
PDZRN3	0	0	1	0	0	1	0	1
PEAR1	1	0	0	0	0	1	0	0
PEG3	0	0	0	1	0	1	0	0
PELI1	0	0	1	0	0	1	0	0
PEX1	0	0	1	0	0	1	0	0
PFKP	1	0	0	0	0	1	0	0
PGBD5	0	0	1	0	0	1	0	0
PGLS	0	0	0	0	1	1	0	0
PGLYRP2	1	0	0	0	0	1	0	0
PGLYRP3	0	0	1	0	0	1	0	0
PGM3	0	0	1	0	0	1	0	0
PHACTR2	0	0	1	0	0	1	0	0
PHC1	0	0	1	0	0	1	0	0
PHC3	0	0	0	1	0	1	0	0
PHEX	0	0	1	0	0	1	0	0
PHF14	0	0	1	0	0	1	0	0
PHF21B	0	0	1	0	0	1	0	0
PHF3	0	0	1	0	0	1	0	0
PHLDB1	0	0	1	0	0	1	0	0
PHTF2	0	0	1	0	0	1	0	0
PI16	0	0	1	0	0	1	0	1
PI4KA	0	0	1	0	0	1	0	1
PIAS2	0	0	1	0	0	1	0	0
PIAS4	0	0	1	0	0	1	0	0
PID1	0	0	0	0	1	1	0	0
PIF1	0	1	0	0	0	1	0	0
PIGG	0	0	1	0	0	1	0	0
PIK3C2B	0	0	1	0	0	1	0	0
PIK3C2G	0	0	1	0	0	1	0	0
PIKFYVE	0	0	1	0	0	1	0	1
PIM3	0	0	1	0	0	1	0	0
PION	0	0	1	0	0	1	0	1
PIP	0	0	1	0	0	1	0	0
PIP4K2C	0	0	1	0	0	1	0	0
PITX2	0	0	0	1	0	1	0	0
PIWIL1	0	0	1	0	0	1	0	0
PKD1L1	0	0	1	0	0	1	0	0
PKHD1	0	0	1	0	0	1	0	0
PKHD1L1	0	0	1	0	0	1	0	1
PLA2G15	1	0	0	0	0	1	0	0
PLA2G2D	0	0	1	0	0	1	0	0
PLA2G4F	0	0	1	0	0	1	0	0
PLA2G6	0	0	1	0	0	1	0	0
PLAC1L	0	0	1	0	0	1	0	0
PLAGL2	0	0	1	0	0	1	0	0
PLCB1	0	0	1	0	0	1	0	0
PLCB4	0	0	1	0	0	1	0	0
PLCG1	0	0	1	0	0	1	0	0
PLCH2	0	0	1	0	0	1	0	0
PLCL2	0	0	1	0	0	1	0	0
PLCZ1	0	0	0	1	0	1	0	0
PLD1	0	0	1	0	0	1	0	0
PLEKHB2	0	0	1	0	0	1	0	0
PLEKHG4B	0	0	1	0	0	1	0	0
PLEKHG5	1	0	0	0	0	1	0	0
PLEKHG6	0	0	1	0	0	1	0	0
PLEKHO2	0	0	1	0	0	1	0	0
PLIN4	0	0	1	0	0	1	0	0
PLK1	0	0	1	0	0	1	0	0
PLK4	0	0	1	0	0	1	0	0
PLXNA4	0	0	1	0	0	1	0	0
PM20D2	0	0	1	0	0	1	0	0
PMEL	1	0	0	0	0	1	0	0
PMPCA	0	0	1	0	0	1	0	0
PMS1	0	0	1	0	0	1	0	0
PNMAL1	0	0	1	0	0	1	0	0
PNN	0	0	1	0	0	1	0	0
PODN	0	0	1	0	0	1	0	0
POGK	0	0	1	0	0	1	0	0
POLN	0	0	1	0	0	1	0	0
POLQ	0	0	1	0	0	1	0	0
POLR3C	0	0	1	0	0	1	0	0
POLR3E	0	0	0	1	0	1	0	0
POM121L12	0	0	1	0	0	1	0	0
POM121L2	0	0	1	0	0	1	0	0
POMT2	0	0	1	0	0	1	0	0
POP1	0	0	1	0	0	1	0	1
POTEC	0	0	1	0	0	1	0	0
POTEE	0	0	1	0	0	1	0	1
POTEF	1	0	0	0	0	1	0	0
POTEM	0	0	1	0	0	1	0	0
PPARGC1B	0	0	1	0	0	1	0	0
PPEF2	0	0	1	0	0	1	0	0
PPHLN1	0	0	1	0	0	1	0	0
PPIL4	0	0	1	0	0	1	0	0
PPL	0	0	1	0	0	1	0	1
PPM1E	0	0	0	1	0	1	0	0
PPP1R12A	0	0	1	0	0	1	0	0
PPP1R15B	0	0	1	0	0	1	0	0
PPP1R17	0	0	1	0	0	1	0	0
PPP1R1A	0	0	1	0	0	1	0	0
PPP1R7	0	0	1	0	0	1	0	0
PPP1R9A	0	0	1	0	0	1	0	1
PPP2R1B	0	0	1	0	0	1	0	0
PPP2R4	0	0	1	0	0	1	0	0
PPP2R5B	0	0	1	0	0	1	0	0
PPP4R2	0	0	1	0	0	1	0	0
PPRC1	0	0	1	0	0	1	0	0
PPWD1	0	0	1	0	0	1	0	0
PRAME	0	0	1	0	0	1	0	0
PRB3	0	0	0	1	0	1	0	0
PRDM14	1	0	0	0	0	1	0	0
PRDM7	0	0	1	0	0	1	0	0
PRICKLE3	0	0	1	0	0	1	0	0
PRKAA2	0	0	1	0	0	1	0	0
PRKCB	0	0	1	0	0	1	0	1
PRKCG	1	0	0	0	0	1	0	0
PRKCZ	0	0	1	0	0	1	0	0
PRKD1	0	0	0	1	0	1	0	0
PRKDC	0	0	1	0	0	1	0	1
PRKRA	0	0	1	0	0	1	0	0
PROS1	0	0	1	0	0	1	0	0
PRPF4B	0	0	1	0	0	1	0	0
PRPF6	0	0	1	0	0	1	0	0
PRR11	0	0	1	0	0	1	0	0
PRR14L	1	0	0	0	0	1	0	0
PRR21	0	0	1	0	0	1	0	0
PRR3	0	0	1	0	0	1	0	0
PRRT4	0	0	1	0	0	1	0	0
PRRX1	0	0	0	1	0	1	0	0
PRSS35	0	0	1	0	0	1	0	0
PRSS57	0	0	1	0	0	1	0	0
PRTG	0	0	1	0	0	1	0	0
PRUNE	0	0	1	0	0	1	0	0
PRUNE2	0	0	1	0	0	1	0	0
PSD	0	0	1	0	0	1	0	0
PSG11	0	0	1	0	0	1	0	0
PSG6	0	0	1	0	0	1	0	0
PSG8	0	0	1	0	0	1	0	0
PSIP1	0	0	1	0	0	1	0	1
PSMA7	0	0	1	0	0	1	0	0
PSMC6	0	0	1	0	0	1	0	0
PSMD1	0	0	1	0	0	1	0	0
PTCHD2	0	0	1	0	0	1	0	1
PTGDS	1	0	0	0	0	1	0	0
PTGFRN	0	0	1	0	0	1	0	0
PTGIS	1	0	0	0	0	1	0	0
PTGS1	0	0	1	0	0	1	0	0
PTK7	0	0	1	0	0	1	0	1
PTPN11	0	0	1	0	0	1	0	0
PTPN13	0	0	1	0	0	1	0	0
PTPN18	0	1	0	0	0	1	0	0
PTPN2	0	0	1	0	0	1	0	0
PTPRB	0	0	1	0	0	1	0	0
PTPRM	0	0	1	0	0	1	0	0
PTPRU	0	0	1	0	0	1	0	0
PTPRZ1	0	0	1	0	0	1	0	0
PUM2	0	0	1	0	0	1	0	0
PYROXD1	0	0	1	0	0	1	0	0
R3HDML	0	0	1	0	0	1	0	0
RAB11FIP5	1	0	0	0	0	1	0	0
RAB26	1	0	0	0	0	1	0	0
RAB28	0	0	0	1	0	1	0	0
RAB33A	0	0	1	0	0	1	0	0
RAB3C	0	0	1	0	0	1	0	0
RAB40AL	0	0	1	0	0	1	0	0
RAB42	1	0	0	0	0	1	0	0
RABEP2	0	0	1	0	0	1	0	0
RABGAP1	0	0	0	1	0	1	0	1
RAD23B	0	0	1	0	0	1	0	0
RAD51C	0	0	1	0	0	1	0	0
RALGAPA2	0	0	1	0	0	1	0	0
RANBP17	0	0	1	0	0	1	0	0
RANBP2	0	0	0	1	0	1	0	0
RAP2B	0	0	1	0	0	1	0	0
RAPGEF2	0	0	1	0	0	1	0	0
RAPGEF6	0	0	1	0	0	1	0	0
RARRES1	0	0	1	0	0	1	0	0
RASGEF1C	0	0	1	0	0	1	0	0
RASL11B	0	0	1	0	0	1	0	0
RASSF5	0	0	1	0	0	1	0	0
RBM15B	1	0	0	0	0	1	0	0
RBM19	0	0	1	0	0	1	0	0
RBM27	0	0	1	0	0	1	0	0
RBM33	0	0	1	0	0	1	0	0
RBM34	0	0	0	1	0	1	0	0
RBM44	0	0	1	0	0	1	0	0
RBM8A	0	0	1	0	0	1	0	0
RC3H2	0	0	0	1	0	1	0	0
RCBTB2	0	0	1	0	0	1	0	0
RCOR3	0	0	1	0	0	1	0	0
RDX	0	0	1	0	0	1	0	0
RECQL5	0	0	1	0	0	1	0	0
RERG	0	0	1	0	0	1	0	0
REXO2	0	0	1	0	0	1	0	0
RFFL	0	0	1	0	0	1	0	0
RFX1	0	0	1	0	0	1	0	0
RGPD3	0	0	1	0	0	1	0	0
RGS14	0	0	1	0	0	1	0	0
RGS22	0	0	0	1	0	1	0	0
RGS7	0	0	1	0	0	1	0	0
RGS9	0	0	1	0	0	1	0	0
RHBG	1	0	0	0	0	1	0	0
RHOA	0	0	1	0	0	1	0	0
RHOB	0	0	1	0	0	1	0	0
RIC8A	0	0	0	1	0	1	0	0
RIF1	0	0	1	0	0	1	0	0
RIMBP2	0	0	1	0	0	1	0	1
RIMS2	0	0	1	0	0	1	0	0
RIPK3	0	0	0	1	0	1	0	0
RLF	0	0	1	0	0	1	0	1
RNASEH2A	0	0	1	0	0	1	0	0
RNF13	0	0	0	1	0	1	0	0
RNF40	0	0	1	0	0	1	0	0
ROBO2	0	0	1	0	0	1	0	1
ROCK2	0	0	1	0	0	1	0	0
ROR1	0	0	0	1	0	1	0	0
RORB	0	0	1	0	0	1	0	0
RP1	0	0	1	0	0	1	0	0
RPAP1	0	0	1	0	0	1	0	0
RPAP2	0	0	1	0	0	1	0	0
RPGR	0	0	1	0	0	1	0	0
RPL4	0	0	1	0	0	1	0	0
RPL41	0	0	1	0	0	1	0	0
RPP38	0	0	1	0	0	1	0	0
RPTN	0	0	1	0	0	1	0	0
RPTOR	0	0	1	0	0	1	0	1
RRS1	0	1	0	0	0	1	0	0
RSPH9	0	0	1	0	0	1	0	0
RTDR1	0	0	1	0	0	1	0	0
RTL1	0	0	1	0	0	1	0	0
RTN2	0	0	1	0	0	1	0	0
RTN3	0	0	0	1	0	1	0	0
RTN4	0	0	1	0	0	1	0	0
RTN4RL1	0	0	0	1	0	1	0	0
RUFY3	0	0	1	0	0	1	0	0
RXFP3	0	0	1	0	0	1	0	0
RYR3	0	0	1	0	0	1	0	2
S100A7A	0	0	1	0	0	1	0	0
S100A7L2	0	0	1	0	0	1	0	0
S1PR3	0	0	1	0	0	1	0	0
SACS	0	0	1	0	0	1	0	1
SALL2	0	0	1	0	0	1	0	0
SAMD9L	0	0	1	0	0	1	0	0
SAMHD1	0	0	1	0	0	1	0	0
SAP25	1	0	0	0	0	1	0	0
SARDH	0	0	1	0	0	1	0	0
SARS	0	0	1	0	0	1	0	0
SCAMP2	0	0	1	0	0	1	0	0
SCAMP3	0	0	1	0	0	1	0	0
SCAPER	0	0	1	0	0	1	0	0
SCARB1	0	0	1	0	0	1	0	0
SCCPDH	0	0	1	0	0	1	0	0
SCEL	0	0	1	0	0	1	0	0
SCFD1	0	0	1	0	0	1	0	0
SCLT1	0	0	1	0	0	1	0	0
SCML1	0	0	0	1	0	1	0	0
SCN10A	0	0	1	0	0	1	0	0
SCN11A	0	0	1	0	0	1	0	0
SCN2A	0	0	1	0	0	1	0	0
SCN3A	0	0	1	0	0	1	0	0
SCN7A	0	0	1	0	0	1	0	0
SCN8A	0	0	1	0	0	1	0	0
SCNM1	0	0	1	0	0	1	0	0
SDK1	0	0	1	0	0	1	0	1
SEC31A	0	0	1	0	0	1	0	0
SEC61A1	0	0	1	0	0	1	0	0
SEL1L3	0	0	1	0	0	1	0	0
SEMA4D	0	0	0	1	0	1	0	0
SEPHS1	0	0	1	0	0	1	0	0
2014-09-12	1	0	0	0	0	1	0	0
2014-09-05	0	0	1	0	0	1	0	0
SERBP1	1	0	0	0	0	1	0	0
SERPINA1	0	0	0	1	0	1	0	0
SERPINA12	0	0	1	0	0	1	0	0
SERPINB8	0	0	1	0	0	1	0	0
SETBP1	0	0	1	0	0	1	0	0
SETD1B	1	0	0	0	0	1	0	0
SETD2	0	0	0	1	0	1	0	0
SETD7	0	0	1	0	0	1	0	0
SEZ6L	0	0	1	0	0	1	0	0
SF3B1	0	0	1	0	0	1	0	0
SF3B3	0	0	1	0	0	1	0	0
SFI1	1	0	0	0	0	1	0	0
SFRP1	0	0	0	1	0	1	0	0
SFTPB	0	0	1	0	0	1	0	0
SGCD	0	0	1	0	0	1	0	0
SGSM1	0	0	1	0	0	1	0	0
SGSM2	0	0	1	0	0	1	0	0
SH3BP1	1	0	0	0	0	1	0	0
SH3PXD2A	1	0	0	0	0	1	0	0
SHANK1	0	0	1	0	0	1	0	0
SHCBP1	0	0	1	0	0	1	0	0
SHD	0	0	1	0	0	1	0	0
SHROOM2	0	0	1	0	0	1	0	0
SI	0	0	1	0	0	1	0	0
SIAE	0	0	1	0	0	1	0	0
SIDT1	0	0	1	0	0	1	0	0
SIGLEC5	0	0	1	0	0	1	0	1
SIK1	1	0	0	0	0	1	0	0
SIN3A	0	0	1	0	0	1	0	0
[truncated: 1,149 more rows]
