# Supplementary material for: Identifying DNase I hypersensitive sites as driver distal regulatory elements in breast cancer
Source: Nat Commun. 2017 Sep 5;8:436. doi: 10.1038/s41467-017-00100-x (PMC5585396; doi:10.1038/s41467-017-00100-x)
Supplement: Supplementary file 5 — Supplementary Data 4 [file 41467_2017_100_MOESM5_ESM.xlsx]

## Sheet: Sheet1
Supplementary Data 4: Characterization of 223 clusters of DHSs
The 334,781 breast DHSs were placed into 223 clusters on the basis of the values of five covariates (DNA replication timing, open and closed chromatin status, GC content, local gene density and expected mutations based on trinucleotide composition) that are known to affect mutation rate. For computational tractability clusters were built independently for each chromosome. For each cluster, we rep…
Cluster ID	Number of DHSs in the cluster	Cluster length (sum of the length of all DHSs in the cluster, bp)	Number of mutations in the cluster	Mutation rate (mutations/Mb)
chr10_1	694	603353	82	2.89164
chr10_10	352	574019	83	3.07648
chr10_11	1487	502202	62	2.62673
chr10_12	1760	236199	37	3.33293
chr10_13	1600	328608	63	4.0791
chr10_2	2492	503138	63	2.66413
chr10_3	1211	915738	111	2.57902
chr10_4	1686	478485	58	2.57906
chr10_5	1971	426126	82	4.09428
chr10_6	1945	971997	135	2.95509
chr10_7	2779	307189	35	2.42418
chr10_8	107	231495	32	2.9411
chr10_9	2318	375861	47	2.66056
chr1_1	5578	616310	85	2.93442
chr1_10	5243	1312649	167	2.70689
chr1_11	3890	931965	139	3.17335
chr11_1	3597	826034	81	2.08636
chr11_10	3255	641732	90	2.98395
chr11_11	104	190348	19	2.12377
chr1_12	1047	269184	48	3.79397
chr11_2	336	112814	13	2.45179
chr1_13	2228	826145	124	3.1935
chr11_3	1029	518390	48	1.97009
chr11_4	1945	1565490	194	2.63666
chr11_5	3419	657154	70	2.26638
chr11_6	2709	526067	75	3.03335
chr11_7	386	694871	78	2.38832
chr11_8	4852	866493	101	2.48004
chr11_9	1973	547898	61	2.36882
chr1_2	3081	941210	134	3.02915
chr12_1	1925	467125	67	3.05171
chr12_2	150	280161	31	2.35427
chr12_3	3515	655948	85	2.75709
chr12_4	4037	884828	126	3.0298
chr12_5	1074	646654	65	2.13867
chr12_6	3216	715886	118	3.50704
chr12_7	3972	943673	114	2.57031
chr12_8	2137	335056	59	3.7466
chr12_9	1061	1170130	142	2.582
chr1_3	2070	1904685	239	2.66979
chr13_1	1647	334193	35	2.2283
chr13_10	105	185157	22	2.52804
chr13_2	435	424414	60	3.0079
chr13_3	1199	119530	13	2.31403
chr13_4	677	211840	22	2.20962
chr13_5	1787	251555	27	2.28367
chr13_6	549	348699	29	1.7695
chr13_7	1105	565151	64	2.40945
chr13_8	1219	236791	32	2.87532
chr13_9	1480	298147	42	2.99724
chr1_4	2818	1015086	138	2.89253
chr14_1	2802	637584	72	2.40269
chr14_10	1081	222282	26	2.48869
chr14_11	827	788119	111	2.99663
chr14_2	247	63645	12	4.01161
chr14_3	1743	268701	42	3.32569
chr14_4	151	310393	34	2.33061
chr14_5	2262	564821	95	3.57861
chr14_6	3011	463905	57	2.61425
chr14_7	172	125475	13	2.20439
chr14_8	1205	412569	42	2.16598
chr14_9	601	354229	43	2.58277
chr1_5	830	777335	94	2.57289
chr15_1	2227	505258	51	2.14763
chr15_2	1091	950572	99	2.21591
chr15_3	1602	412070	53	2.73657
chr15_4	267	84185	6	1.51642
chr15_5	2709	586034	63	2.28728
chr15_6	797	231909	19	1.74316
chr15_7	180	321882	33	2.18132
chr15_8	1711	357301	45	2.67966
chr15_9	1247	293776	38	2.75213
chr1_6	4383	750282	127	3.60148
chr16_1	2589	769159	118	3.26413
chr16_2	445	555746	83	3.17763
chr16_3	121	186182	33	3.77119
chr16_4	2439	558496	82	3.12389
chr16_5	3833	710052	109	3.26617
chr16_6	267	65212	9	2.93641
chr16_7	979	472027	68	3.0651
chr1_7	2503	272492	45	3.51367
chr17_1	7461	1789439	175	2.08077
chr17_2	2720	691332	82	2.52365
chr17_3	198	351757	36	2.17752
chr17_4	1640	1327449	141	2.25997
chr17_5	2123	566125	58	2.17981
chr1_8	116	215797	39	3.84522
chr18_1	2374	555384	77	2.94985
chr18_2	419	133145	16	2.5568
chr18_3	1743	497893	60	2.564
chr18_4	1601	415308	53	2.71524
chr18_5	1346	223757	32	3.04281
chr18_6	497	574842	72	2.66493
chr1_9	242	528287	86	3.46362
chr19_1	4440	832757	115	2.9382
chr19_2	1372	291939	50	3.64401
chr19_3	126	208072	21	2.14737
chr19_4	1150	688456	94	2.90505
chr20_1	3057	519082	84	3.44307
chr20_2	124	195953	34	3.69172
chr20_3	638	351581	57	3.44946
chr20_4	904	251811	34	2.87281
chr20_5	1229	245329	35	3.03544
chr20_6	1642	385490	79	4.3603
chr20_7	2644	610103	83	2.89452
chr20_8	682	611101	100	3.48168
chr2_1	3044	1556459	189	2.58361
chr2_10	3476	689002	110	3.39683
chr2_11	4777	613247	97	3.36541
chr21_1	1762	367225	67	3.8819
chr2_12	3915	774842	105	2.88322
chr21_2	313	94979	14	3.13619
chr21_3	143	194594	19	2.07743
chr21_4	1646	313734	22	1.49198
chr21_5	298	328140	50	3.242
chr21_6	1048	351024	52	3.15187
chr2_2	997	1133234	153	2.87259
chr22_1	706	468922	71	3.22151
chr22_2	2510	502484	57	2.41354
chr22_3	675	182109	19	2.21985
chr22_4	918	213157	24	2.3956
chr22_5	116	165028	21	2.70747
chr2_3	3944	807951	121	3.18642
chr2_4	949	453340	51	2.39358
chr2_5	2772	422452	69	3.47515
chr2_6	198	435538	61	2.97993
chr2_7	179	271332	44	3.45028
chr2_8	1377	959468	134	2.9715
chr2_9	2371	650515	91	2.97637
chr3_1	1597	285781	43	3.20138
chr3_10	3307	1468124	180	2.60863
chr3_11	1232	727486	97	2.83693
chr3_12	1916	920359	138	3.19024
chr3_13	1052	91407	9	2.09491
chr3_14	828	1267962	153	2.56736
chr3_15	1687	460194	65	3.00521
chr3_16	2848	457305	61	2.83809
chr3_2	1919	171758	20	2.47751
chr3_3	4131	835450	101	2.57219
chr3_4	3053	395411	54	2.90568
chr3_5	100	170431	13	1.62292
chr3_6	447	114785	11	2.03896
chr3_7	2141	1358928	196	3.06875
chr3_8	5414	604356	82	2.88684
chr3_9	830	226147	41	3.8574
chr4_1	576	171433	23	2.85454
chr4_10	2358	240052	33	2.9249
chr4_11	1439	815179	89	2.32295
chr4_12	1221	762360	106	2.95834
chr4_13	210	42024	6	3.03778
chr4_14	517	90425	13	3.05884
chr4_15	2624	635679	77	2.57724
chr4_16	223	59924	8	2.84048
chr4_2	752	264823	21	1.6872
chr4_3	2072	447916	65	3.08759
chr4_4	951	91881	10	2.31567
chr4_5	113	183443	16	1.85576
chr4_6	466	562844	64	2.41932
chr4_7	1699	210669	24	2.42389
chr4_8	2260	283473	43	3.22745
chr4_9	2015	396712	31	1.6626
chr5_1	1627	987167	137	2.95279
chr5_10	102	243214	48	4.19909
chr5_11	3745	759821	96	2.6882
chr5_12	693	522015	72	2.93462
chr5_13	541	134203	19	3.01227
chr5_2	3898	642542	59	1.95368
chr5_3	958	253528	30	2.51766
chr5_4	2556	596979	83	2.95816
chr5_5	573	811949	106	2.77766
chr5_6	2806	524789	70	2.83802
chr5_7	2136	1277265	150	2.49869
chr5_8	3169	432271	58	2.85479
chr5_9	2059	203681	44	4.59626
chr6_1	7055	1994719	267	2.84795
chr6_2	4789	1120872	141	2.67649
chr6_3	252	75163	12	3.39687
chr6_4	1398	1656922	266	3.41572
chr6_5	1734	457569	70	3.25494
chr6_6	6530	1528378	238	3.31321
chr7_1	1791	711391	80	2.39268
chr7_10	1124	269669	37	2.91926
chr7_11	926	595449	106	3.78759
chr7_12	110	173977	19	2.32361
chr7_13	2001	154911	21	2.88429
chr7_14	569	327986	47	3.04891
chr7_15	496	638416	101	3.36604
chr7_16	2199	389536	55	3.00412
chr7_2	1210	751336	109	3.0867
chr7_3	2401	315510	59	3.9787
chr7_4	102	233486	43	3.91841
chr7_5	2590	485013	80	3.50945
chr7_6	1802	482854	67	2.9523
chr7_7	1086	331908	58	3.71803
chr7_8	1534	242385	28	2.45784
chr7_9	1963	204820	33	3.42802
chr8_1	1872	448441	56	2.65696
chr8_2	199	466354	69	3.14801
chr8_3	588	410713	46	2.38299
chr8_4	3915	754444	104	2.93298
chr8_5	3152	692111	95	2.92045
chr8_6	2723	327104	44	2.862
chr8_7	4473	1016542	144	3.01397
chr8_8	1670	1525050	206	2.87399
chr8_9	3628	964193	150	3.31001
chr9_1	3944	1083136	168	3.30011
chr9_2	5767	1226773	136	2.35872
chr9_3	120	170035	23	2.87801
chr9_4	5335	1396153	197	3.00217
chr9_5	1333	1405929	159	2.40622
chrX_1	797	200707	20	2.12016
chrX_10	472	242079	36	3.16408
chrX_11	1016	266166	42	3.35737
chrX_12	328	116698	18	3.28179
chrX_13	901	206742	37	3.80781
chrX_2	1096	208851	39	3.97311
chrX_3	116	104738	11	2.23455
chrX_4	532	64187	14	4.6407
chrX_5	1165	290364	37	2.7112
chrX_6	760	166730	27	3.4455
chrX_7	779	155756	27	3.68826
chrX_8	1384	342772	64	3.97262
chrX_9	138	32644	4	2.60711
