# Supplementary material for: Identifying DNase I hypersensitive sites as driver distal regulatory elements in breast cancer
Source: Nat Commun. 2017 Sep 5;8:436. doi: 10.1038/s41467-017-00100-x (PMC5585396; doi:10.1038/s41467-017-00100-x)
Supplement: Supplementary file 6 — Supplementary Data 5 [file 41467_2017_100_MOESM6_ESM.xlsx]

## Sheet: Sheet1
Supplementary Data 5: Filter 2: Sequencing quality assessment for the 637 DHSs with aberrantly expressed target genes
We assessed the sequencing quality of the 637 significantly mutated DHSs by measuring three values: 1) mean read count; 2) mean read quality; and 3) fraction of improperly paired reads, calculated as the number of read pairs with abnormal orientation or distance. We compared each of the 637 DHSs with its associated cluster and found that 33 have poor sequencing quality (mean read count, mean read…
DHS	Mean read count				Mean read quality				Improperly paired reads				Comment
	DHS (mean)	Rest of cluster (mean)	Rest of cluster (standard deviation)	Z-score	DHS (mean)	Rest of cluster (mean)	Rest of cluster (standard deviation)	Z-score	DHS (mean)	Rest of cluster (mean)	Rest of cluster (standard deviation)	Z-score
chr10:78047497-78048089	107	82.6098	18.079	1.34909	33.8489	34.6301	1.19096	-0.655893	0.0414916	0.0131881	0.0127559	2.21886	Eliminated (high improperly paired reads)
chr13:99935670-99936059	46.3333	66.419	12.6235	-1.59113	32.54	33.6639	1.2734	-0.882583	0.153537	0.0166393	0.0376645	3.63466	Eliminated (high improperly paired reads)
chr16:19106996-19107393	65.7949	77.8506	14.8238	-0.813268	34.6743	33.943	1.18518	0.617023	0.0786494	0.0117378	0.01649	4.0577	Eliminated (high improperly paired reads)
chr2:11713588-11713966	97.5	68.9331	19.4024	1.47234	34.4948	33.2306	1.50848	0.838072	0.0436754	0.0110692	0.0138775	2.34957	Eliminated (high improperly paired reads)
chr2:153447212-153447466	76	80.5174	17.2605	-0.26172	35.1788	34.7438	1.12634	0.386268	0.0623624	0.0128761	0.0134449	3.68068	Eliminated (high improperly paired reads)
chr4:140105281-140105925	68.2018	72.5531	11.6406	-0.373807	32.5844	34.0006	1.24394	-1.13847	0.064692	0.0131712	0.0152641	3.3753	Eliminated (high improperly paired reads)
chr9:66493087-66493700	86.4619	71.3537	14.1788	1.06555	31.6198	33.559	1.23293	-1.57285	0.0463353	0.0118559	0.0115636	2.98173	Eliminated (high improperly paired reads)
chr9:70645845-70646087	38.9643	65.9231	15.2973	-1.76232	31.208	33.151	1.44702	-1.34275	0.0783825	0.0142799	0.0239498	2.67654	Eliminated (high improperly paired reads)
chr18:20860115-20860453	42.9747	73.702	13.4758	-2.28019	29.9273	34.0722	1.25403	-3.30525	0.0239251	0.012049	0.0128117	0.926975	Eliminated (low mean read count and quality)
chr20:35022836-35023066	25.4694	82.7432	20.4003	-2.8075	29.2542	33.6268	1.38548	-3.15602	0.0110472	0.0126244	0.0179038	-0.0880944	Eliminated (low mean read count and quality)
chr7:62527821-62529303	39.2143	74.7673	17.7288	-2.00538	30.5974	33.8156	1.11448	-2.88761	0.0103351	0.0125092	0.0144738	-0.150208	Eliminated (low mean read count and quality)
chr1:83302969-83303294	63	90.489	12.0697	-2.27753	36.9173	34.4948	1.00803	2.40322	0.0211597	0.0107114	0.0125546	0.832229	Eliminated (low mean read count)
chr11:27743752-27744103	41.1429	73.5552	12.4992	-2.59316	32.0206	34.0886	1.23501	-1.67448	0.0043956	0.0117425	0.0129425	-0.567653	Eliminated (low mean read count)
chr3:196760142-196760414	41.9757	78.8417	16.9601	-2.1737	32.9995	34.0694	1.26162	-0.847991	0.05665	0.0127523	0.0171167	2.56462	Eliminated (low mean read count)
chr4:28623171-28623557	51.4146	73.2541	10.799	-2.02236	34.1315	34.3708	1.19417	-0.200403	0.0212673	0.0136453	0.0365151	0.208735	Eliminated (low mean read count)
chr5:164272-165428	30.8659	72.3523	13.4306	-3.08894	31.6529	33.7883	1.17747	-1.81359	0.0148882	0.0126019	0.0202936	0.112658	Eliminated (low mean read count)
chr5:170601552-170601843	47.5556	74.7978	11.566	-2.35537	32.0951	34.2663	1.20732	-1.79832	0.0235571	0.0114817	0.0103386	1.16799	Eliminated (low mean read count)
chr9:141042027-141042476	22.6805	65.9296	15.2824	-2.83	32.2867	33.1506	1.44743	-0.596818	0.039794	0.0142954	0.0239787	1.06339	Eliminated (low mean read count)
chr1:17265927-17266220	96.6625	101.213	21.8423	-0.208336	31.7178	34.4168	0.990387	-2.72524	0.0186017	0.0108935	0.0139503	0.552549	Eliminated (low mean read quality)
chr1:245652313-245652475	84.2745	71.1752	15.1029	0.867343	30.5984	33.5327	1.39476	-2.10382	0.0104757	0.0161201	0.0250584	-0.22525	Eliminated (low mean read quality)
chr1:96976593-96976929	80.08	90.482	12.0807	-0.86104	31.3122	34.4971	1.00715	-3.16231	0.0116059	0.0107154	0.0125564	0.0709276	Eliminated (low mean read quality)
chr12:25006458-25006920	98.7091	85.7379	17.5029	0.741087	31.7595	34.3623	1.06979	-2.43297	0.00633781	0.0105802	0.00707616	-0.599527	Eliminated (low mean read quality)
chr14:61854878-61856291	57.5429	72.6622	12.7367	-1.18707	30.686	33.7879	1.05578	-2.93796	0.0275373	0.0121351	0.0127103	1.21179	Eliminated (low mean read quality)
chr15:75507368-75508304	61.3265	69.4695	15.8887	-0.512499	30.7008	33.6838	1.14969	-2.59461	0.00788862	0.0148001	0.0319853	-0.216082	Eliminated (low mean read quality)
chr15:91846011-91846479	51.4615	61.7218	14.3086	-0.717066	28.1555	33.0968	1.48555	-3.32622	0.0240227	0.0157442	0.0357153	0.231792	Eliminated (low mean read quality)
chr16:28081546-28081590	72	78.4639	19.7802	-0.326789	30.916	33.9188	1.42118	-2.11288	0.00684932	0.0124759	0.0207873	-0.270675	Eliminated (low mean read quality)
chr2:187407550-187407875	70.1515	66.3969	14.3588	0.261487	30.4276	33.3173	1.43474	-2.01408	0.0161052	0.0152008	0.0267155	0.0338539	Eliminated (low mean read quality)
chr2:7062477-7062825	52.6234	76.882	16.3525	-1.48348	28.7791	34.0543	1.38454	-3.81011	0.0295913	0.0125641	0.0186169	0.914614	Eliminated (low mean read quality)
chr22:39758413-39758675	58.6809	69.8229	15.7708	-0.7065	29.8842	33.316	1.36552	-2.51318	0.0111717	0.0128623	0.0156463	-0.108052	Eliminated (low mean read quality)
chr3:138410985-138411311	82.7273	78.8383	16.9633	0.229259	31.4505	34.0695	1.26143	-2.07625	0.00797182	0.0127564	0.0171213	-0.279451	Eliminated (low mean read quality)
chr3:28366620-28366916	52.3846	78.8408	16.9617	-1.55976	27.7381	34.0698	1.26034	-5.02385	0.0446708	0.0127533	0.0171189	1.86446	Eliminated (low mean read quality)
chr3:86879751-86880146	81.9615	78.8383	16.9634	0.184114	26.4628	34.0699	1.25975	-6.03863	0.0203001	0.0127554	0.0171212	0.440667	Eliminated (low mean read quality)
chr6:138151807-138152049	61.0412	73.0873	15.9967	-0.753034	29.0336	33.6101	1.28499	-3.56152	0.0277061	0.0136042	0.0255873	0.551132	Eliminated (low mean read quality)
chr6:143591909-143592629	84.963	95.1292	26.1434	-0.388862	32.6212	34.6001	0.954377	-2.07355	0.00848555	0.010389	0.0103204	-0.184434	Eliminated (low mean read quality)
chr6:154969978-154970323	78.0667	86.8016	24.4081	-0.357868	31.2388	34.4867	1.21529	-2.67252	0.016731	0.0137232	0.0262183	0.11472	Eliminated (low mean read quality)
chr6:373838-374278	135.333	95.1029	26.1283	1.53972	32.2144	34.6003	0.953892	-2.50122	0.00652574	0.01039	0.0103201	-0.374441	Eliminated (low mean read quality)
chr7:104491810-104492027	109	83.6745	17.6607	1.434	30.8165	34.3756	1.24055	-2.86895	0	0.0133928	0.0183255	-0.730828	Eliminated (low mean read quality)
chr7:131206395-131206653	54	76.955	24.7995	-0.925623	29.5847	33.8486	1.37031	-3.11163	0.00529101	0.0124336	0.0216693	-0.329618	Eliminated (low mean read quality)
chr7:61821614-61822025	77.7463	77.2708	12.5039	0.0380316	31.6755	34.1901	1.21737	-2.06565	0.0211979	0.0120378	0.0131228	0.698025	Eliminated (low mean read quality)
chr8:118964839-118965163	101.4	106.194	35.9101	-0.133493	30.4658	34.6173	0.940835	-4.41248	0.00945044	0.0112402	0.0107231	-0.166906	Eliminated (low mean read quality)
chr9:139036099-139036464	65.6	65.9124	15.3068	-0.0204109	27.687	33.1524	1.4434	-3.78648	0.0138905	0.0143058	0.0239841	-0.0173156	Eliminated (low mean read quality)
chr12:132812443-132812669	58.0337	65.614	14.4843	-0.523345	30.4983	33.2151	1.40164	-1.9383	0.031771	0.0155318	0.0266883	0.608478
chr22:49604627-49604855	52.0556	69.827	15.7671	-1.12713	30.7759	33.3155	1.36673	-1.85812	0.0139172	0.0128606	0.0156463	0.067527
chr1:31350300-31350739	54.1579	68.9243	17.6825	-0.835085	30.8462	33.1728	1.35753	-1.71386	0.00816305	0.0129863	0.015305	-0.315142
chrX:134092710-134092953	64	74.1033	17.1997	-0.587411	31.0271	33.8423	1.79899	-1.56484	0.0160991	0.0116537	0.0141566	0.314017
chr1:241307960-241308391	48.8095	71.1945	15.0969	-1.48275	31.0614	33.5325	1.39525	-1.77103	0.0124233	0.016119	0.0250586	-0.147482
chr8:144096629-144096850	44.1092	70.2314	18.6395	-1.40144	31.1258	33.1051	1.32273	-1.4964	0.00845453	0.0158019	0.0272649	-0.269481
chr19:54373788-54374141	70.2542	66.7688	16.9	0.20624	31.1988	33.0058	1.44036	-1.25454	0.0128944	0.0157132	0.024638	-0.114409
chr22:45987462-45987772	38.5055	69.8354	15.754	-1.98869	31.2605	33.3152	1.36723	-1.50282	0.00220621	0.0128679	0.0156441	-0.681512
chr19:2540504-2541438	47.92	66.7771	16.8962	-1.11606	31.3006	33.0058	1.44041	-1.18382	0.0125454	0.0157133	0.0246379	-0.128578
chr9:68408731-68409115	82.1673	65.9058	15.3034	1.06261	31.3125	33.1509	1.44707	-1.27047	0.0369903	0.0142965	0.0239798	0.94637
chr11:2110671-2111131	61.3333	72.3815	15.2209	-0.725858	31.3752	33.6396	1.32212	-1.71273	0.0107091	0.0140191	0.0292302	-0.113239
chr10:572623-573095	73.8852	71.3425	14.4365	0.17613	31.3972	33.6394	1.33803	-1.67579	0.00970312	0.0129077	0.0164206	-0.195153
chr19:14191744-14193178	67.3077	59.8137	17.4614	0.429173	31.4653	32.704	1.1868	-1.04378	0.00904	0.015368	0.017368	-0.364348
chrX:149175623-149175851	61.8889	71.6589	16.7609	-0.582905	31.6017	34.0079	1.44938	-1.66016	0.0101857	0.0133273	0.0395907	-0.0793518
chr20:62115827-62119284	45.1531	73.2738	18.4948	-1.52047	31.6242	33.011	1.21054	-1.14557	0.0169676	0.0167871	0.0291767	0.00618468
chr10:14173289-14173551	71.1159	71.3434	14.4366	-0.0157531	31.6263	33.6393	1.33814	-1.50432	0.0133308	0.0129066	0.0164207	0.0258339
chr3:197393098-197393345	52.5497	78.8408	16.9617	-1.55003	31.6422	34.0695	1.26147	-1.9242	0.0121327	0.012756	0.0171213	-0.0364075
chr19:36281884-36282237	51.1	77.1296	25.7498	-1.01087	31.6826	33.53	1.42752	-1.29411	0.0245051	0.0140053	0.0259218	0.405053
chr15:86454038-86454390	73.7143	78.0025	21.1132	-0.203107	31.7637	33.9944	1.16548	-1.91403	0.00937348	0.0114141	0.0143667	-0.142038
chr22:37997355-37998465	59.0091	62.7357	16.3292	-0.228215	31.808	32.9472	1.09404	-1.04132	0.0124749	0.0153627	0.0329533	-0.0876334
chr14:19422632-19422774	56.9615	71.0696	13.5321	-1.04256	31.885	33.9886	1.3145	-1.60028	0.0159601	0.0126915	0.0109866	0.297513
chr7:49831870-49832205	80.881	63.096	15.2046	1.16971	31.9217	32.9714	1.37519	-0.763341	0.0063385	0.0151081	0.0221751	-0.395471
chr3:197308610-197308916	71.0352	78.8392	16.9632	-0.460058	31.9308	34.0695	1.26151	-1.69531	0.0150237	0.0127558	0.0171213	0.13246
chr8:579137-581436	56.5302	78.9592	27.339	-0.820404	31.9348	33.6313	1.02601	-1.65349	0.00971076	0.0159238	0.0240292	-0.258562
chr1:148176206-148176527	53.2212	68.9246	17.6822	-0.888089	31.9414	33.1724	1.35803	-0.906485	0.0221877	0.0129814	0.0153043	0.601558
chr12:123963388-123963742	70	77.9569	17.0484	-0.466727	31.9688	33.969	1.34894	-1.48287	0	0.01279	0.0158646	-0.806193
chr5:145972-146266	59.3077	66.6873	12.846	-0.57447	32.0303	33.5254	1.37092	-1.09062	0.00416747	0.0137037	0.0250812	-0.380215
chr2:172732301-172732853	40.8495	66.4057	14.3521	-1.78067	32.0375	33.3168	1.43545	-0.891254	0.0426279	0.0151928	0.0267113	1.0271
chr20:3791820-3793071	63.8492	73.1007	18.6705	-0.495517	32.0961	33.0066	1.21472	-0.749515	0.0125356	0.0168281	0.0291738	-0.147138
chr1:928510-931954	63.9201	74.4636	28.1131	-0.375037	32.1749	33.1919	0.967494	-1.05119	0.00633058	0.0127826	0.00786827	-0.820011
chr6:144536451-144538705	68.2439	73.2066	17.482	-0.283873	32.1873	33.4804	1.06574	-1.21329	0.0069423	0.0153341	0.0191357	-0.438542
chr19:2956430-2956813	76.9375	66.7663	16.8989	0.601883	32.1925	33.0055	1.4407	-0.564304	0.0167786	0.0157117	0.024638	0.0433007
chr14:104665466-104666013	64.5077	63.8201	13.9445	0.0493094	32.2306	33.1006	1.33233	-0.652943	0.00966715	0.0148704	0.0227119	-0.229099
chr12:114534273-114534668	58.7727	80.3827	20.4715	-1.05561	32.2353	34.372	1.32304	-1.61496	0.0110238	0.0130537	0.0200575	-0.101205
chr5:90066-92448	57.8712	69.0554	13.6633	-0.818551	32.238	33.4523	1.02847	-1.18062	0.00895045	0.0132882	0.0142773	-0.303824
chr12:131493127-131493497	58.2826	65.6139	14.4844	-0.506151	32.2462	33.2143	1.40271	-0.690185	0.0108207	0.0155415	0.0266904	-0.176873
chr20:25179693-25180065	90	74.4434	21.4423	0.725507	32.256	33.1214	1.36173	-0.635506	0	0.01035	0.0158519	-0.652919
chr7:75785259-75785599	94.8	79.512	18.7352	0.816005	32.3048	33.9547	1.32655	-1.24371	0.00815508	0.0168486	0.0517893	-0.167863
chr4:1404093-1404782	42.0973	66.4531	14.3492	-1.69736	32.3245	33.441	1.17251	-0.952279	0.0158161	0.0122347	0.0117356	0.305179
chr11:132945052-132945400	64.0476	73.5484	12.5107	-0.759414	32.3547	34.0885	1.23516	-1.40366	0.00773628	0.0117415	0.012943	-0.309449
chr14:44934722-44934910	65.2222	72.9768	19.1985	-0.403916	32.3552	33.8081	1.49942	-0.968989	0.0155825	0.0167677	0.06177	-0.0191873
chr16:88316291-88316622	69.1765	69.1113	21.4975	0.00303118	32.3623	33.2204	1.53978	-0.557252	0.00637782	0.012035	0.0232085	-0.243754
chr8:145913053-145913423	75.2369	70.2136	18.6495	0.269356	32.4278	33.1044	1.32347	-0.51121	0.0383638	0.0157848	0.0272601	0.828281
chr12:74743713-74744144	49.7097	65.6179	14.4812	-1.09854	32.4466	33.2142	1.40276	-0.547205	0.0221194	0.0155363	0.0266902	0.24665
chr16:3922458-3922948	95.5	69.0843	21.4809	1.22973	32.4595	33.2203	1.53984	-0.494025	0.0155358	0.0120256	0.0232089	0.151245
chr16:86066624-86066876	80	69.1002	21.4947	0.507093	32.5	33.2202	1.53986	-0.467717	0	0.0120415	0.023206	-0.518897
chr5:1325957-1328153	93.7098	68.8697	13.5697	1.83055	32.5083	33.4509	1.02994	-0.915197	0.00606167	0.0133032	0.0142712	-0.507424
chr3:193715772-193716009	88.5294	78.8378	16.9631	0.571334	32.5087	34.0694	1.26158	-1.23709	0.00890577	0.0127563	0.0171213	-0.224898
chr12:43363193-43363479	75.2857	80.3743	20.477	-0.248501	32.5199	34.3718	1.32326	-1.39948	0.00362812	0.0130575	0.0200564	-0.470141
chr15:78292337-78292883	67.338	70.8313	13.7366	-0.254302	32.5408	33.7571	1.194	-1.01872	0.0118483	0.0113098	0.0140024	0.0384532
chr7:35495849-35496119	88	79.5238	18.7427	0.452242	32.5481	33.9543	1.32704	-1.05965	0.0113013	0.0168431	0.0517901	-0.107005
chr20:31109449-31109849	74.75	74.4755	21.4542	0.0127955	32.5696	33.1208	1.36208	-0.404636	0.00675676	0.0103358	0.0158581	-0.225691
chr11:26371388-26371869	74.9091	78.7913	19.3687	-0.200435	32.5775	34.2152	1.39227	-1.17626	0.0162737	0.0145358	0.0489426	0.035509
chr1:83323827-83324021	80	71.1775	15.1046	0.584097	32.5784	33.5316	1.39627	-0.682732	0.010989	0.0161198	0.0250585	-0.204752
chr14:104980518-104980993	59.6667	63.8239	13.9441	-0.298133	32.6117	33.1003	1.33248	-0.366655	0.0272602	0.0148568	0.0227097	0.546176
chr16:67966002-67966378	69.6	69.1109	21.4975	0.0227527	32.6524	33.2201	1.53992	-0.368611	0.0021978	0.0120393	0.0232071	-0.424072
chr9:137359071-137359488	71.9333	65.9099	15.3064	0.393525	32.6594	33.1504	1.4475	-0.339221	0.00895364	0.0143077	0.0239839	-0.223237
chr3:71395228-71395612	82.6957	78.8383	16.9633	0.227395	32.66	34.0694	1.26159	-1.11715	0.0120422	0.012756	0.0171213	-0.041694
chr1:228262809-228263796	80.8	79.249	25.0713	0.0618616	32.6609	33.4665	1.47835	-0.544942	0.00959787	0.0136931	0.0290173	-0.141131
chr22:45131706-45132095	51.1667	72.4254	19.1915	-1.10772	32.6776	33.2062	1.61783	-0.326779	0.00452319	0.0167959	0.0327239	-0.375038
chr18:56449753-56450098	69.5263	71.4815	28.0558	-0.0696893	32.6816	33.4594	1.62279	-0.479322	0.0146339	0.0136398	0.048848	0.0203492
chr5:163012206-163012641	86.7674	74.7828	11.5759	1.03531	32.7008	34.266	1.20768	-1.29603	0.00645675	0.0114882	0.0103409	-0.486559
chr3:11426859-11427761	85.3191	78.8381	16.9633	0.382066	32.7283	34.0694	1.2616	-1.06301	0.011025	0.0127561	0.0171213	-0.101107
chr15:74884381-74885024	60.4035	70.8377	13.7333	-0.759774	32.7807	33.7569	1.1942	-0.817481	0.00793568	0.0113135	0.0140021	-0.241234
chr21:9647692-9648504	136.945	73.9466	30.311	2.07841	32.7808	33.4712	1.2375	-0.557921	0.016682	0.0123708	0.0149901	0.2876
chr19:32166104-32166449	67	77.1115	25.7626	-0.392488	32.7835	33.5287	1.42866	-0.521578	0.0042735	0.0140284	0.0259222	-0.376315
chr2:218332114-218332448	58.0833	66.4005	14.3582	-0.579262	32.7869	33.3166	1.43559	-0.36896	0.0204383	0.0151995	0.0267154	0.196098
chr17:46661474-46664093	81.8512	68.682	18.43	0.714557	32.7934	32.9814	0.883462	-0.212785	0.0106188	0.0147449	0.0135771	-0.3039
chr2:117957155-117957440	50.5	80.5341	17.2439	-1.74172	32.7935	34.7453	1.12529	-1.73448	0.0198039	0.0129038	0.013503	0.511004
chr4:169724892-169725389	74.5705	75.9182	10.0085	-0.134659	32.8015	34.3201	1.02552	-1.48083	0.0116513	0.0111422	0.0102117	0.0498507
chr4:89534595-89534998	85	75.911	10.0057	0.908378	32.8152	34.3201	1.02553	-1.4674	0.00432617	0.0111473	0.0102101	-0.668073
chr3:196189710-196189944	69.2326	78.8394	16.9632	-0.566336	32.8361	34.0694	1.26161	-0.977554	0.0103103	0.0127562	0.0171213	-0.142855
chr3:523378-523762	73.1556	78.8391	16.9633	-0.335048	32.8428	34.0694	1.26161	-0.972245	0.0107593	0.0127562	0.0171213	-0.116631
chr13:24269854-24270420	38.1429	62.9495	15.1935	-1.63271	32.8702	33.156	1.41466	-0.202067	0.0133184	0.0134855	0.0185664	-0.00900159
chr4:143017817-143018215	58.6	73.2488	10.808	-1.35537	32.8758	34.3717	1.1935	-1.25337	0.020123	0.0136462	0.0365153	0.177373
chr15:75592365-75592747	54.188	61.7194	14.3101	-0.526296	32.8905	33.0927	1.4927	-0.135409	0.0261972	0.0157423	0.0357148	0.292732
chr8:102154672-102155404	97.5714	70.2008	18.6384	1.4685	32.8987	33.1041	1.32356	-0.155155	0.00622743	0.0158032	0.0272645	-0.351217
chr11:47496588-47496708	73.5	78.7942	19.368	-0.273348	32.9106	34.2145	1.393	-0.93605	0.0263158	0.0145149	0.0489397	0.241132
chr6:38315728-38315955	94.6667	76.2288	23.9961	0.768372	32.9132	33.6776	1.38799	-0.550769	0.0137845	0.0127998	0.0179316	0.054911
chr3:193116763-193117085	78.5714	83.0294	30.3762	-0.14676	32.9153	34.2865	1.33768	-1.02502	0.0267563	0.0137215	0.0250069	0.521245
chr11:75036714-75037985	71.3789	76.6011	15.7709	-0.33113	32.9178	33.7107	1.28037	-0.619255	0.0193676	0.0144177	0.0198481	0.249385
chr2:161026987-161027393	70.22	66.3968	14.3588	0.266259	32.9823	33.3165	1.43561	-0.23283	0.00777161	0.0152033	0.0267152	-0.278182
chr11:34050788-34051104	79.4444	80.1003	13.5977	-0.0482297	32.9928	34.4053	1.20128	-1.17587	0.0144224	0.0124062	0.0258417	0.0780223
chr6:125059709-125059990	84.3333	95.1295	26.1433	-0.412961	33.018	34.5999	0.954763	-1.65687	0.00864348	0.0103889	0.0103204	-0.169123
chr14:54001595-54001945	66.825	74.0165	16.7666	-0.428918	33.0397	33.9291	1.28439	-0.692475	0.0120135	0.0136843	0.0217861	-0.0766899
chr16:30047780-30048204	69.5294	66.6216	16.0001	0.18174	33.046	32.9974	1.27261	0.0382235	0.0117781	0.0135797	0.018169	-0.0991608
chr21:9921932-9922310	35.9718	85.9425	57.8808	-0.863339	33.0496	33.9756	1.3589	-0.681399	0.0196184	0.0125195	0.0163694	0.433672
chr5:172592702-172593704	45.5149	72.3446	13.45	-1.99478	33.0512	33.7876	1.17836	-0.624965	0.0325424	0.0125927	0.0202886	0.983297
chr13:113583520-113583891	81.875	76.1219	17.6818	0.325367	33.0663	34.2385	1.35398	-0.865744	0.00864079	0.0117381	0.0134593	-0.230124
chr10:37970335-37970566	45.5	72.577	20.12	-1.34578	33.0735	33.7943	1.42955	-0.50421	0.00909091	0.0132288	0.0196836	-0.210222
chr11:113950026-113951579	73.3026	67.7276	13.9904	0.398485	33.0907	33.4396	1.11272	-0.313583	0.00810333	0.0123253	0.0122488	-0.344689
chr1:53591435-53592006	74.2035	68.9172	17.6844	0.298924	33.0987	33.172	1.35823	-0.0540163	0.00758295	0.0129865	0.0153049	-0.35306
chr17:20878894-20879234	103.091	71.7322	19.0889	1.64277	33.1019	33.3972	1.3676	-0.215917	0.0110692	0.0128618	0.0158942	-0.112786
chr10:2713720-2714071	86.1429	72.4764	20.1536	0.678115	33.1184	33.7942	1.4296	-0.472687	0.013763	0.0132173	0.0196846	0.0277236
chr2:86680939-86681350	62.4	82.7145	17.2544	-1.17735	33.1198	34.4188	1.2433	-1.04478	0.0144944	0.0131632	0.0329475	0.0404034
chr3:127538935-127539301	65.4	83.0309	30.3757	-0.580427	33.1447	34.2865	1.3377	-0.853532	0.00588235	0.0137238	0.0250071	-0.313569
chr2:87937101-87937423	60.7213	66.3997	14.3586	-0.39547	33.1515	33.3165	1.43562	-0.11493	0.0121171	0.015202	0.0267155	-0.115471
chr20:23643972-23644181	71.4722	79.973	13.254	-0.641376	33.1688	34.0895	1.15405	-0.797724	0.0276814	0.0122323	0.0137437	1.12408
chr7:24120817-24121031	69.3333	76.9193	24.8215	-0.305622	33.175	33.8402	1.38528	-0.480167	0.0215418	0.0123958	0.0216676	0.422104
chr17:33815211-33815776	64	71.7446	19.0966	-0.405549	33.1845	33.3971	1.36761	-0.155477	0.0141143	0.0128608	0.0158942	0.078861
chr9:86500281-86501291	77.24	71.3596	14.1831	0.414609	33.1847	33.558	1.23387	-0.302585	0.0291809	0.0118668	0.011588	1.49414
chr14:93557496-93558189	76.2857	63.811	13.9402	0.894876	33.1887	33.0998	1.33254	0.0667406	0.00792839	0.0148718	0.0227115	-0.305721
chr11:83015356-83015637	47.8889	72.9502	17.0708	-1.46808	33.1911	33.9358	1.37767	-0.540542	0.0190244	0.0112598	0.0147754	0.525505
chr2:206578947-206579494	77.5893	66.3946	14.3576	0.779701	33.2158	33.3165	1.43562	-0.0701307	0.00746338	0.0152034	0.0267152	-0.289724
chr14:65717718-65718461	81.5455	79.7053	12.7606	0.144206	33.2355	34.257	1.07259	-0.952314	0.0105749	0.0110673	0.0094931	-0.0518737
chr14:79102533-79102995	80.5357	78.6543	13.2543	0.141949	33.251	34.3705	1.16492	-0.960962	0.00944419	0.0125434	0.0209507	-0.147928
chr6:3414883-3415288	47.5098	73.0917	15.9916	-1.59971	33.2516	33.6088	1.2876	-0.277427	0.0329576	0.0136025	0.0255862	0.756466
chr3:128957704-128958505	89.2368	78.8377	16.9631	0.613042	33.2561	34.0694	1.26164	-0.644635	0.0202893	0.0127554	0.0171212	0.440038
chr18:38519741-38520357	70.7333	73.6793	13.5042	-0.218153	33.2583	34.0694	1.25941	-0.644036	0.0100718	0.0120603	0.0128161	-0.155162
chr3:159504283-159506400	70.5629	77.0441	18.2436	-0.355259	33.2715	33.8028	1.17092	-0.453741	0.0251147	0.0125047	0.0132891	0.9489
chr5:6703933-6705066	83.2407	72.325	13.4616	0.810878	33.2923	33.7875	1.17842	-0.420174	0.00664649	0.0126062	0.0202932	-0.293681
chr2:26977785-26978496	87.9286	77.3778	16.044	0.657616	33.2932	34.0885	1.24978	-0.636302	0.0197054	0.0115284	0.0118525	0.689897
chr3:171552987-171553283	82.25	83.029	30.3762	-0.0256462	33.2961	34.2865	1.33771	-0.740364	0	0.0137244	0.0250069	-0.548827
chr1:174009470-174010077	97	68.9092	17.6768	1.58913	33.3016	33.172	1.35822	0.0954605	0.0119601	0.012985	0.0153052	-0.0669586
chr11:134731255-134731932	68.2063	73.5471	12.5114	-0.426874	33.3163	34.0882	1.23545	-0.624801	0.0152657	0.0117392	0.012943	0.272462
chr2:238839979-238840409	78.5	68.9548	19.4238	0.491418	33.3327	33.2319	1.50908	0.0667744	0.0189873	0.0110974	0.0139187	0.566855
chr5:67259795-67260408	86	66.6791	12.8422	1.50449	33.3669	33.525	1.37117	-0.115274	0.00869024	0.0137023	0.0250816	-0.199831
chr13:107344259-107344572	69.1667	77.0721	12.7954	-0.617837	33.3677	34.4419	1.21776	-0.882046	0.0105628	0.0111955	0.0112885	-0.0560413
chr10:93127009-93127280	73.1111	83.0324	19.1895	-0.517016	33.3794	34.2703	1.29854	-0.686075	0.00831482	0.0151832	0.0540025	-0.127187
chr1:241350076-241350355	83.24	89.03	27.1536	-0.213234	33.3816	34.1014	1.33573	-0.538904	0.0115869	0.0152184	0.0234616	-0.154788
chr15:20551631-20552505	232.086	83.3198	26.579	5.59715	33.3818	34.3944	1.09901	-0.921375	0.00895045	0.0106701	0.0118832	-0.144712
chr5:173390112-173390524	76.2895	66.6821	12.8456	0.747916	33.3964	33.525	1.37117	-0.0937447	0.00656178	0.013703	0.0250814	-0.284721
chr10:33556727-33557004	93.3636	79.9331	15.8351	0.848146	33.3997	34.2345	1.23077	-0.678289	0.00785396	0.0126486	0.0167473	-0.286296
chr9:129973744-129974022	80	69.994	19.805	0.505226	33.4	33.1735	1.52026	0.14901	0	0.0110515	0.0146314	-0.755326
chr2:43016132-43016505	60.5833	66.3998	14.3586	-0.405083	33.4206	33.3164	1.43562	0.0725494	0.0121643	0.015202	0.0267155	-0.113703
chr7:69114027-69114471	99.3	75.6703	17.1254	1.3798	33.4211	33.9036	1.29028	-0.374015	0.00450273	0.0122663	0.0177463	-0.437477
chrX:85175430-85175680	81.6	77.7562	18.6322	0.206297	33.427	34.8358	1.23861	-1.13743	0.023163	0.0169828	0.0626333	0.0986736
chr11:129489140-129491461	71.7887	67.7297	13.9912	0.290112	33.4494	33.4391	1.1128	0.00920936	0.00626954	0.0123279	0.0122477	-0.49465
chr18:45113944-45114420	65.7143	73.4459	13.6908	-0.564728	33.4514	33.9505	1.31343	-0.37997	0.00600655	0.0124029	0.0149226	-0.428636
chr13:101932985-101933315	45.9333	66.4196	12.6226	-1.62299	33.4683	33.6625	1.27412	-0.152391	0.0370462	0.0168124	0.0380244	0.532127
chr2:33583930-33584330	68.7273	66.3973	14.3589	0.162267	33.4687	33.3164	1.43562	0.106096	0.00554953	0.015204	0.026715	-0.361387
chr5:178803987-178804856	64.963	72.3345	13.4629	-0.547545	33.4693	33.7874	1.17845	-0.269908	0.00853124	0.0126052	0.0202935	-0.200754
chr16:77651967-77652178	69.75	76.0407	19.2285	-0.327155	33.4713	34.0892	1.39041	-0.44444	0.0033101	0.0121782	0.0165579	-0.535581
chr17:73074145-73076085	71.7487	68.7463	18.4584	0.162657	33.4776	32.977	0.882686	0.567177	0.00896481	0.0147554	0.0135732	-0.426623
chr15:31372587-31374225	39.6667	69.5165	15.8323	-1.88537	33.4843	33.6777	1.15802	-0.167028	0.00510002	0.0148061	0.0319837	-0.30347
chr2:12964318-12965493	72.3944	73.7938	14.2801	-0.0979943	33.4868	33.8015	1.16125	-0.271008	0.00943782	0.0119818	0.012492	-0.203649
chr2:46678454-46678923	74.4615	76.8692	16.363	-0.147138	33.4942	34.0515	1.39037	-0.400842	0.0131257	0.0125737	0.0186215	0.0296401
chr8:25896148-25896556	89.0526	82.3445	16.5662	0.404926	33.4964	34.1531	1.1948	-0.549639	0.00386997	0.0126085	0.0140063	-0.6239
chr20:43176815-43178359	53.971	72.6839	18.8289	-0.993838	33.504	33.0403	1.3009	0.356493	0.037083	0.0136939	0.0168881	1.38495
chr7:71648874-71649199	81.1429	83.7063	17.6812	-0.144982	33.5062	34.3725	1.24602	-0.695309	0.0105995	0.0133807	0.0183309	-0.151727
chr5:137787712-137788020	65.7037	66.6854	12.8467	-0.0764134	33.5104	33.5249	1.37117	-0.010613	0.0190899	0.0136991	0.0250816	0.214932
chr13:73790042-73790328	71.5574	66.3815	12.6457	0.409303	33.5207	33.6624	1.27413	-0.111217	0.0244069	0.0168312	0.0380313	0.199198
chr2:75135851-75136259	61.3333	76.5148	17.2009	-0.8826	33.5216	33.8605	1.35708	-0.249718	0.0237179	0.0163512	0.0569628	0.129325
chr15:75723664-75724045	83	83.4472	26.9322	-0.0166029	33.5333	34.3943	1.09912	-0.783299	0.00673401	0.010672	0.0118828	-0.331401
chr4:77506446-77507853	73.1364	73.9374	14.1691	-0.0565348	33.5347	33.9613	1.18714	-0.359347	0.00908335	0.0213254	0.0839449	-0.145835
chr1:83923688-83923938	53.6265	71.1919	15.1004	-1.16324	33.5362	33.5311	1.39644	0.00367092	0.0144969	0.0161179	0.0250587	-0.0646873
chr10:3355922-3356319	108.947	72.42	20.083	1.81882	33.5462	33.7931	1.42994	-0.172644	0.0128039	0.0132196	0.0196847	-0.0211195
chr10:87542963-87543195	85.9	72.477	20.154	0.666022	33.5613	33.7931	1.42995	-0.162062	0.015981	0.0132118	0.0196842	0.140682
chr17:827850-828711	65.3952	71.7442	19.0968	-0.332465	33.5675	33.397	1.36761	0.124688	0.00719031	0.012863	0.0158939	-0.356911
chr17:19234389-19234934	86.8154	71.7374	19.0952	0.789622	33.5729	33.397	1.36761	0.128568	0.0103478	0.012862	0.0158942	-0.158188
chr14:75126991-75127323	76.037	74.0075	16.768	0.121034	33.5813	33.9286	1.28465	-0.270386	0.00804558	0.0136882	0.0217855	-0.259007
chr12:130037507-130037828	61.3223	65.6125	14.4849	-0.296181	33.582	33.2137	1.40284	0.262576	0.00918617	0.0155423	0.0266902	-0.238143
chr1:53863838-53864117	83.0833	101.218	21.8398	-0.83034	33.5857	34.4162	0.991552	-0.837552	0.00776394	0.0108973	0.0139509	-0.224598
chr19:39672808-39673090	79.6667	72.5795	25.1353	0.281961	33.5872	33.1743	1.63448	0.252646	0.008124	0.0151716	0.0418719	-0.168315
chr22:28966792-28967313	111.667	79.5888	19.8833	1.61331	33.5911	33.8593	1.30789	-0.205055	0.0103458	0.0125283	0.0159688	-0.136671
chr20:50049956-50050367	60.5714	78.4661	18.0582	-0.990942	33.5939	33.7916	1.29838	-0.152248	0.0119316	0.0109617	0.0105116	0.0922789
chr11:128474605-128474859	62	78.8182	19.3543	-0.868963	33.6139	34.213	1.39401	-0.429795	0.004	0.0145614	0.0489403	-0.215801
chr14:103672196-103672698	58	63.9704	19.1282	-0.312128	33.6142	32.9003	1.42014	0.502745	0.00962963	0.0133588	0.0488878	-0.07628
chr6:58382161-58382352	54.1	75.8616	13.1352	-1.65673	33.6143	34.1351	1.2354	-0.42153	0.00793238	0.012908	0.0196266	-0.253515
chr5:171662161-171662778	83.2432	85.0387	27.1999	-0.0660085	33.6277	34.501	0.991968	-0.880429	0.0108375	0.0101272	0.00801796	0.0885982
chr14:35866878-35867921	91.9167	72.6147	12.7288	1.51639	33.628	33.7838	1.06204	-0.146739	0.00918213	0.0121604	0.0127227	-0.234092
chr6:85222185-85222481	85.3333	82.7044	18.6691	0.140819	33.629	34.6708	1.17352	-0.887779	0.0147059	0.0135257	0.0198296	0.0595147
chr20:51810935-51811074	88	77.5624	16.0341	0.650964	33.6407	33.4338	1.32117	0.156552	0.01	0.0128146	0.016689	-0.168649
chr16:33956180-33959739	181.601	68.2605	15.7543	7.19424	33.6428	33.4211	1.1134	0.199165	0.0192771	0.0133746	0.0322449	0.183053
chr5:53379778-53380045	67.5111	74.7901	11.5774	-0.628725	33.6569	34.2657	1.20801	-0.503971	0.00991609	0.0114869	0.0103413	-0.151894
chr2:217694301-217694661	61	68.9748	19.4246	-0.410553	33.6649	33.2315	1.50902	0.287195	0	0.0111192	0.0139162	-0.799009
chr1:32419949-32422235	78.6116	77.878	23.119	0.0317291	33.6651	33.3422	1.13707	0.284012	0.0144724	0.0138343	0.0190453	0.0335057
chr19:5450886-5451106	113.667	72.558	25.1147	1.63683	33.666	33.1742	1.63447	0.300864	0.00595975	0.015173	0.0418716	-0.220036
chr11:133052531-133052805	71.25	72.9275	17.0886	-0.098167	33.6929	33.9353	1.37784	-0.175971	0.00396825	0.0112745	0.0147757	-0.494475
chr17:38602799-38605745	78.1429	68.7056	18.4446	0.511657	33.696	32.9756	0.881717	0.817006	0.0101416	0.014748	0.0135761	-0.339297
chr2:12096254-12096601	80.25	82.7053	17.2605	-0.142251	33.6976	34.4185	1.24355	-0.579749	0.00969768	0.0131657	0.0329474	-0.105258
chr1:41880624-41881773	63.6479	68.921	17.6844	-0.298176	33.7037	33.1718	1.35819	0.391611	0.0113382	0.0129852	0.0153052	-0.107607
chr5:2639546-2639928	81.197	74.7849	11.5776	0.553835	33.7069	34.2656	1.20802	-0.462566	0.012543	0.0114859	0.0103413	0.102227
chr15:90883522-90883959	71.6667	70.8272	13.737	0.0611076	33.7109	33.756	1.19457	-0.0378186	0.0110311	0.0113106	0.0140025	-0.0199582
chr6:44637917-44638178	107.5	76.215	23.9818	1.30453	33.7236	33.6768	1.38821	0.0337152	0.0252525	0.0127875	0.0179269	0.695322
chr3:185046400-185047811	80.3059	77.0405	18.2439	0.178984	33.7295	33.8026	1.17097	-0.0624156	0.0115908	0.0125097	0.0132913	-0.0691334
chr4:32142225-32142693	75.0714	73.2367	10.8152	0.169647	33.7363	34.3711	1.19406	-0.531599	0.0181048	0.0136476	0.0365155	0.122062
chr4:89162478-89162562	95	78.7442	17.8766	0.909333	33.7368	34.4159	1.20649	-0.56288	0	0.0135423	0.0166519	-0.813257
chr9:107624990-107627589	77.98	75.2009	57.2865	0.0485125	33.7376	33.5553	1.04376	0.174608	0.020321	0.0125096	0.010338	0.7556
chr19:4039090-4039409	106.667	72.5624	25.1213	1.35758	33.7398	33.1742	1.63445	0.346069	0.00444444	0.015174	0.0418714	-0.25625
chr5:116002674-116002887	70.5	70.7687	20.3795	-0.0131837	33.742	33.5826	1.56002	0.102196	0	0.0131084	0.0416674	-0.314596
chr3:12351138-12351530	95.0233	83.0277	30.376	0.394904	33.7462	34.2864	1.33774	-0.403847	0.00703912	0.0137237	0.0250072	-0.267306
chr10:69913075-69914314	73.3655	74.1962	15.7637	-0.0526981	33.7493	33.6738	1.12423	0.0671387	0.00900387	0.0128102	0.0209592	-0.181604
chr15:100732372-100732613	108	69.97	20.8264	1.82605	33.7593	33.4849	1.57885	0.173774	0	0.011112	0.0118923	-0.934387
chr1:214689439-214690614	94.0962	81.7007	18.0976	0.684922	33.7596	33.8546	1.08669	-0.0874582	0.00913604	0.0139245	0.0328408	-0.14581
chr1:11629716-11630011	61.75	75.0535	22.8577	-0.582016	33.7856	33.3716	1.47134	0.281386	0.0146612	0.0128998	0.0360061	0.0489179
chr12:590671-590886	83	74.1727	19.5351	0.451867	33.7894	33.5557	1.51067	0.154688	0.00490196	0.0141691	0.0289677	-0.319914
chr10:7635092-7635246	61	78.2592	17.1746	-1.00493	33.7914	33.9891	1.28187	-0.154185	0.0131766	0.0129765	0.030965	0.00646441
chr2:238110076-238111555	69.7556	71.5491	34.4294	-0.0520932	33.8067	33.4666	1.03059	0.330062	0.00890994	0.0127057	0.0163031	-0.232826
chr20:52323101-52323456	193.667	90.2863	20.1058	5.14183	33.8106	33.9978	1.34147	-0.139533	0.00845715	0.0144399	0.0345712	-0.173057
chr5:102744971-102745371	90.4545	75.9848	15.5712	0.929263	33.8117	34.4005	1.24999	-0.471046	0.0109464	0.0122392	0.0250796	-0.0515495
chr3:5442572-5443021	71.0169	78.8393	16.9632	-0.461133	33.813	34.0693	1.26166	-0.203191	0.0115687	0.0127561	0.0171213	-0.0693505
chr3:194215520-194216682	82.9922	78.8383	16.9633	0.244881	33.8158	34.0693	1.26166	-0.200978	0.0118357	0.0127561	0.0171213	-0.0537551
chr10:35687299-35687672	131.5	82.9666	19.1231	2.53795	33.8177	34.2698	1.2988	-0.348033	0.0154833	0.0151751	0.054003	0.00570692
chr22:40792689-40793768	85	68.8847	20.1976	0.797882	33.8206	33.2177	1.39427	0.432423	0.0139105	0.0105631	0.013361	0.250533
chr20:21774259-21774496	79.1875	79.9655	13.2566	-0.0586875	33.8207	34.0888	1.15438	-0.232302	0.0113023	0.0122483	0.0137522	-0.0687878
chr19:4628076-4628315	81.5	72.5783	25.1349	0.354951	33.8233	33.1741	1.63443	0.397193	0.00797951	0.0151717	0.0418719	-0.171768
chr21:44036423-44036765	82.6316	85.9278	57.8875	-0.0569422	33.8251	33.9753	1.359	-0.110544	0.00578801	0.0125238	0.0163694	-0.411489
chr10:121417212-121418236	68.7216	74.1989	15.7631	-0.347471	33.8343	33.6737	1.12423	0.142797	0.00606573	0.0128118	0.0209588	-0.321874
chr1:55400463-55401266	73.4169	76.5561	15.7727	-0.199027	33.8349	33.695	1.35198	0.103513	0.0185019	0.014955	0.0281479	0.12601
chr2:62452177-62452513	72.6	66.3961	14.3586	0.432068	33.835	33.3163	1.43559	0.361344	0.0161616	0.0152008	0.0267155	0.0359657
chrX:25295807-25295946	84	65.9741	11.6436	1.54814	33.8406	33.6136	1.32051	0.171886	0.00529101	0.0124018	0.0105693	-0.672785
chr2:127832550-127832984	67.4561	68.9674	19.4264	-0.0777964	33.8418	33.2313	1.50895	0.404585	0.0086501	0.0111093	0.013921	-0.176651
chr8:126741479-126742015	90.0517	70.2051	18.6439	1.06451	33.8426	33.1036	1.32345	0.558395	0.00988285	0.0158011	0.0272651	-0.217063
chr6:149358125-149358561	86.3333	81.669	20.3541	0.229162	33.8426	34.0457	1.32624	-0.153121	0	0.0120748	0.0214226	-0.563649
chr10:15265133-15265696	86	78.2392	17.1801	0.451733	33.8439	33.989	1.28187	-0.113242	0.0158457	0.0129743	0.0309649	0.0927306
chr8:126353629-126353975	107.667	94.8708	15.3563	0.83327	33.8574	34.2141	1.12833	-0.31621	0.0136856	0.0110431	0.0111634	0.236717
chr12:58852971-58853300	75.2562	78.6535	12.6596	-0.268357	33.8614	34.228	1.19457	-0.306901	0.00782524	0.0121775	0.0143141	-0.304054
chr10:35378469-35378842	59.0545	78.2608	17.1729	-1.1184	33.8653	33.989	1.28188	-0.0965144	0.0111529	0.0129781	0.030965	-0.0589425
chr3:195845049-195845379	85.6	78.838	16.9633	0.398624	33.8732	34.0693	1.26166	-0.15542	0.0161732	0.0127557	0.0171213	0.199604
chr6:100801474-100801855	83.6606	75.8473	13.1428	0.594487	33.8773	34.135	1.23544	-0.208578	0.012927	0.0129056	0.0196269	0.00108731
chr11:104814851-104815192	64.1892	73.5483	12.5107	-0.748093	33.8774	34.088	1.23552	-0.170519	0.0329476	0.0117339	0.012938	1.63965
chr6:1271406-1271554	79	73.0815	15.9978	0.369957	33.8867	33.6086	1.28761	0.216042	0	0.0136131	0.0255874	-0.532024
chr12:117048175-117049325	74.7903	65.6062	14.4839	0.63409	33.8912	33.2135	1.40279	0.483115	0.0115187	0.0155412	0.0266904	-0.15071
chr6:3250472-3250762	89.3333	76.2345	23.9998	0.545789	33.8913	33.6766	1.3882	0.154658	0.00673819	0.0128074	0.0179305	-0.338484
chr11:86234844-86236132	88.86	67.7062	13.9699	1.51424	33.8921	33.4385	1.11267	0.407688	0.00968054	0.0123232	0.0122494	-0.215736
chr10:42853000-42853744	84.9369	71.3393	14.4347	0.942011	33.8978	33.6387	1.33858	0.193574	0.0308284	0.0129014	0.0164178	1.09193
chr1:161509361-161510388	128.582	81.6778	18.0599	2.59716	33.8989	33.8545	1.08669	0.0408011	0.00700834	0.013926	0.0328406	-0.210643
chr12:94534293-94534737	73.5385	74.179	19.5364	-0.0327871	33.9015	33.5557	1.51065	0.228901	0.0163454	0.0141615	0.0289686	0.0753879
chr10:14036931-14037334	66.6821	71.3447	14.4364	-0.322978	33.9083	33.6387	1.33858	0.201416	0.0117504	0.012907	0.0164207	-0.0704388
chr16:23135464-23136095	76	78.4609	19.7809	-0.124408	33.9214	33.9165	1.42359	0.00342355	0.0118513	0.0124721	0.0207879	-0.029863
chr3:135794041-135794476	90.6364	78.8376	16.963	0.695556	33.9239	34.0693	1.26166	-0.115272	0.0048839	0.0127566	0.0171212	-0.459824
chr15:30217011-30217271	63.0769	78.0114	21.1092	-0.707488	33.9245	33.9926	1.16726	-0.05839	0.0120441	0.0114119	0.0143668	0.0440078
chr18:5413420-5413848	83	73.6693	13.5018	0.691072	33.9265	34.0689	1.25962	-0.113056	0.00672328	0.0120631	0.0128153	-0.416673
chr4:190661387-190661993	171.292	91.2756	26.7821	2.98769	33.9458	34.5128	0.935828	-0.60596	0.00745865	0.012666	0.0139205	-0.374081
chr12:88947506-88948584	78.9242	76.4237	14.3222	0.174589	33.9497	33.9042	1.16591	0.0389992	0.0160603	0.0135899	0.0200494	0.123217
chr1:21660551-21662029	61.7273	81.7223	18.0931	-1.10512	33.9507	33.8545	1.08669	0.0885311	0.00830432	0.0139251	0.0328407	-0.171153
chr5:2171854-2172140	96.0476	74.7792	11.5708	1.83811	33.9711	34.2655	1.20805	-0.243708	0.00925392	0.0114871	0.0103412	-0.215952
chr7:56036354-56037421	118.364	63.0773	15.1595	3.64697	33.9749	32.9704	1.37521	0.730447	0.011954	0.0151053	0.0221758	-0.142106
chr12:54189679-54190048	76	74.1774	19.5364	0.0932941	33.9812	33.5556	1.51064	0.281715	0.00806452	0.014167	0.0289682	-0.210662
chr7:3203976-3204183	78.876	87.4233	42.1643	-0.202714	33.9812	34.3248	1.07744	-0.318881	0.00707752	0.0106929	0.0130002	-0.278103
chr4:96013943-96014287	78.8936	73.2339	10.8142	0.523364	33.9835	34.3709	1.19414	-0.324439	0.0076597	0.0136554	0.0365154	-0.164195
chr19:50990102-50990517	79.8182	66.7652	16.8982	0.772445	33.9875	33.0048	1.44066	0.682091	0.00815405	0.0157149	0.0246376	-0.306884
chr2:42075015-42075688	86.5514	90.356	42.6451	-0.0892144	33.9883	34.4451	1.01737	-0.448989	0.00834489	0.0103226	0.0119929	-0.16491
chr7:110011790-110012129	74.4615	81.705	17.2056	-0.420992	34.0124	34.6931	1.12576	-0.604586	0.01867	0.0126236	0.0143392	0.421674
chr1:222266170-222266549	85.8667	76.5521	15.7719	0.59058	34.0161	33.6949	1.35197	0.237557	0.0158635	0.0149558	0.028148	0.032247
chr2:234352142-234352591	64.6667	68.9706	19.4259	-0.221558	34.0259	33.2311	1.50885	0.526757	0.010101	0.0111076	0.0139212	-0.0723068
chr2:208117504-208120786	82.0463	71.5203	34.4257	0.305759	34.0361	33.466	1.03035	0.553323	0.00900192	0.0127055	0.0163032	-0.22717
chr2:175861883-175862170	84.3333	82.7032	17.2606	0.0944415	34.0503	34.4183	1.24362	-0.295927	0.015873	0.0131625	0.0329475	0.0822684
chr6:3160411-3160744	73	81.6794	20.353	-0.426443	34.0664	34.0455	1.32625	0.015745	0	0.0120748	0.0214226	-0.563649
chr3:179661250-179661589	105.133	78.8364	16.9617	1.55037	34.0672	34.0693	1.26166	-0.00167779	0.00526398	0.0127566	0.0171212	-0.437623
chr12:131559279-131559523	62	74.1867	19.5339	-0.623872	34.0673	33.5556	1.51062	0.338754	0.012987	0.0141638	0.0289686	-0.0406213
chr4:89178996-89179164	79.3333	72.5437	11.6396	0.583319	34.0708	33.9994	1.24462	0.0573766	0.0170689	0.0132114	0.0153369	0.251519
chr16:67488106-67488392	74	69.1064	21.497	0.227644	34.0717	33.2186	1.53979	0.554049	0	0.0120415	0.023206	-0.518897
chr9:105923941-105924130	76.5161	75.9893	11.669	0.0451512	34.0999	34.2008	1.18089	-0.0854152	0.0163869	0.0117006	0.0112874	0.415175
chr9:111071914-111072245	77.9	69.9957	19.8057	0.399095	34.1055	33.1729	1.52005	0.613496	0.0116194	0.0110425	0.0146347	0.0394172
chr3:132832364-132833399	80.2	77.0405	18.244	0.173178	34.1066	33.8025	1.17095	0.259754	0.0206104	0.0125063	0.0132904	0.60977
chr15:78977049-78978099	80.087	70.8194	13.7341	0.674786	34.1131	33.7557	1.19453	0.299254	0.0107938	0.0113108	0.0140024	-0.0369235
chr16:14313928-14314226	101.2	77.8303	14.8161	1.57732	34.1154	33.9433	1.1853	0.145191	0.00777974	0.0117785	0.0165675	-0.241363
chr16:35043425-35043751	74.6667	76.0349	19.2297	-0.0711539	34.1222	34.0885	1.39057	0.0242618	0.0277602	0.0121495	0.0165521	0.943123
chr11:63851521-63851802	60.2564	73.762	14.1911	-0.951697	34.1313	33.8301	1.32507	0.227265	0.00442483	0.012486	0.0155442	-0.518595
chr2:104668247-104668529	89	74.6041	16.9728	0.848173	34.1348	34.0088	1.30752	0.0963528	0.0224719	0.0115289	0.014205	0.770365
chr1:46583351-46583716	85.2907	76.5523	15.772	0.554046	34.1482	33.6949	1.35196	0.335332	0.0160024	0.0149558	0.028148	0.0371843
chr6:123644532-123644946	84.6	95.1294	26.1434	-0.402754	34.1491	34.5993	0.955391	-0.471272	0.00938369	0.0103885	0.0103204	-0.0973619
chr6:125980248-125980547	80.75	76.2437	24.0032	0.187738	34.1518	33.6763	1.38813	0.342549	0.0315246	0.0127808	0.0179211	1.04591
chr11:95218631-95219161	94.2069	80.091	13.5931	1.03846	34.1579	34.4046	1.20178	-0.205285	0.00598843	0.0124114	0.0258413	-0.248557
chr14:80602194-80603175	69.1818	78.1842	16.4744	-0.546448	34.1602	34.4107	1.1944	-0.20974	0.0127963	0.014509	0.0506263	-0.0338297
chr21:39665619-39666044	63.2273	85.9339	57.8861	-0.392264	34.1654	33.9752	1.35899	0.139924	0.00494444	0.0125241	0.0163693	-0.463042
chr16:66072449-66072823	78.5	78.459	19.781	0.00207253	34.1694	33.9163	1.42357	0.177776	0	0.0124811	0.020785	-0.600486
chr12:31378561-31379066	95.4068	85.7394	17.5039	0.552297	34.1748	34.3612	1.07123	-0.173967	0.0092727	0.0105788	0.00707669	-0.184565
chr14:100452652-100453192	69.6667	78.6677	13.2506	-0.679292	34.1814	34.3693	1.16557	-0.161281	0.024085	0.0125253	0.020947	0.551856
chr15:38547794-38548208	73.5	83.4553	26.9306	-0.369664	34.188	34.3937	1.09939	-0.187104	0.00600601	0.0106726	0.0118826	-0.392726
chr5:166615011-166615412	58.75	74.7935	11.574	-1.38616	34.1925	34.2655	1.20806	-0.0603897	0.011757	0.0114862	0.0103413	0.0261935
chr13:91793787-91794441	73.9286	78.4867	18.2195	-0.250181	34.1941	34.6813	1.15167	-0.423066	0.0116435	0.0122174	0.0125699	-0.0456505
chr4:38591853-38592009	66.5833	72.5545	11.64	-0.512987	34.1984	33.9993	1.24461	0.160042	0.00815971	0.0132189	0.0153366	-0.329877
chr16:88178724-88178945	69.7	77.8484	14.8254	-0.549624	34.2063	33.9432	1.1853	0.221904	0.00770925	0.0117786	0.0165675	-0.24562
chr9:13960003-13960333	91.3784	75.9827	11.6645	1.31988	34.2063	34.2008	1.18089	0.0046634	0.0116744	0.0117027	0.0112878	-0.0025112
chr1:235118853-235119250	95.6381	90.4756	12.0821	0.427289	34.2086	34.4959	1.00921	-0.284674	0.018727	0.0107124	0.0125553	0.638344
chr5:55481589-55482045	78.7656	85.0406	27.1996	-0.230699	34.2264	34.5008	0.992114	-0.276546	0.00834843	0.0101282	0.00801789	-0.221977
chr10:79675117-79675850	87.6	71.3385	14.4339	1.12662	34.2311	33.6386	1.33855	0.442678	0.0107329	0.0129073	0.0164207	-0.132424
chr10:99294489-99294900	70.5111	71.3435	14.4366	-0.0576612	34.2325	33.6386	1.33855	0.443688	0.0107432	0.0129073	0.0164207	-0.131792
chr5:136680385-136680852	85.434	85.0377	27.1999	0.0145668	34.2443	34.5008	0.992116	-0.258478	0.00828418	0.0101282	0.00801788	-0.229994
chr3:185034355-185036331	88.0155	77.0377	18.2428	0.601762	34.2486	33.8024	1.17094	0.381076	0.0089694	0.0125106	0.0132911	-0.266436
chr5:53573935-53574188	55.3561	74.7948	11.572	-1.6798	34.2504	34.2654	1.20807	-0.012469	0.00967016	0.011487	0.0103413	-0.175685
chr6:28948439-28951450	88.0361	73.1399	17.463	0.853015	34.2642	33.4734	1.0674	0.740915	0.00679415	0.0153346	0.0191355	-0.446316
chr14:73123917-73124375	92	78.7456	16.5166	0.80249	34.2681	34.1308	1.30881	0.104941	0.0275362	0.0135587	0.0372062	0.375677
chr10:597405-597753	77	71.3416	14.4363	0.391956	34.2724	33.6386	1.33855	0.473524	0.00334596	0.0129095	0.0164199	-0.582438
chr6:119873187-119873603	70.0833	95.1369	26.1382	-0.958504	34.2853	34.5992	0.955419	-0.328639	0.0149477	0.0103856	0.0103199	0.442068
chr3:19063662-19064000	72	83.0301	30.376	-0.36312	34.289	34.2863	1.33775	0.00196371	0.012212	0.0137231	0.0250073	-0.0604264
chr9:111178610-111179027	69.124	87.0328	33.8717	-0.528725	34.2929	34.3734	0.980662	-0.0820221	0.0136218	0.0106091	0.00843784	0.357045
chr14:53782712-53783984	74.4663	79.7095	12.76	-0.410905	34.3082	34.2563	1.07288	0.0483887	0.0100095	0.0110676	0.00949307	-0.111465
chr8:104121006-104122060	100.084	85.0931	17.9107	0.837004	34.3099	33.8851	1.06565	0.39859	0.0068551	0.0124034	0.0113392	-0.489301
chr6:139571715-139572129	96.6667	81.6608	20.3502	0.737381	34.3125	34.0453	1.32623	0.201518	0.014142	0.0120638	0.0214252	0.0969994
chr2:177304114-177304645	67.0588	66.3978	14.359	0.0460356	34.3127	33.3161	1.43551	0.694208	0.0072782	0.0152035	0.0267152	-0.296658
chr5:61529208-61529498	93.6458	76.0087	15.358	1.14841	34.3231	34.2035	1.28745	0.0929002	0.0134711	0.0145076	0.0465017	-0.0222913
chr19:53439715-53440757	72.5349	66.7679	16.8997	0.341244	34.3255	33.0047	1.44056	0.916908	0.00786957	0.015715	0.0246376	-0.318436
chr1:98500048-98500424	57.5714	85.3823	21.4878	-1.29426	34.3294	34.5096	1.26699	-0.142184	0.0235586	0.0141185	0.0200825	0.470063
chr3:78920272-78920555	81	83.0292	30.3762	-0.0668013	34.3342	34.2863	1.33775	0.0357882	0.0166901	0.0137226	0.0250073	0.118665
chr4:175047117-175047376	75.5349	74.9251	9.27723	0.0657258	34.3364	34.6395	0.902278	-0.335881	0.015989	0.0119239	0.0116063	0.350251
chr15:64336952-64337592	69.6974	70.8291	13.737	-0.0823834	34.3405	33.7554	1.19444	0.489802	0.00857492	0.0113129	0.0140022	-0.195537
chr20:43145028-43145648	91.5385	90.1079	21.6828	0.0659777	34.3442	34.0593	1.3088	0.217718	0.0148177	0.0157065	0.0223308	-0.0397995
chr2:208814865-208815240	89	82.7008	17.26	0.364958	34.3483	34.4182	1.24365	-0.0561676	0	0.0131706	0.0329462	-0.399762
chr1:245253914-245254337	75.1707	90.484	12.0785	-1.26781	34.3542	34.4958	1.00922	-0.140367	0.00975265	0.0107161	0.0125564	-0.0767315
chr10:65800859-65801485	78.7903	74.4347	12.5438	0.347232	34.3602	34.014	1.28068	0.270308	0.00782494	0.0125568	0.0140738	-0.336218
chr5:180247246-180247620	71.1429	70.7682	20.3795	0.0183848	34.3637	33.5821	1.55988	0.501086	0.0139866	0.0130977	0.0416689	0.021334
chr10:3772738-3773112	94.4354	100.388	62.3297	-0.0955008	34.3723	34.2993	1.02134	0.0714046	0.0080161	0.0122435	0.0212713	-0.198737
chr14:96401472-96401974	70.4	74.013	16.7677	-0.215475	34.3732	33.9278	1.28462	0.346654	0	0.013696	0.021782	-0.628775
chr3:106755411-106755576	88	83.0284	30.3762	0.163667	34.3776	34.2863	1.33775	0.0681963	0.00224719	0.0137242	0.025007	-0.458952
chr9:124011891-124012262	88.325	82.9586	19.226	0.279124	34.3869	34.2416	1.29891	0.111845	0.00657792	0.013072	0.0185245	-0.350567
chr15:60706159-60706684	83.3359	70.8164	13.7317	0.911724	34.3882	33.7554	1.19442	0.529828	0.0116258	0.01131	0.0140024	0.0225491
chr3:113777559-113777850	77	83.0296	30.3762	-0.198498	34.391	34.2863	1.33775	0.0782562	0	0.0137244	0.0250069	-0.548827
chr4:104855333-104855714	94.6667	80.9922	17.1602	0.796869	34.3959	34.6294	1.18434	-0.197171	0.00396825	0.0153527	0.0430523	-0.264432
chr7:44431411-44431710	82.9524	63.095	15.2033	1.30612	34.4123	32.9702	1.37502	1.04885	0.014218	0.0151042	0.0221759	-0.0399593
chr12:16082923-16083258	110.75	77.9278	17.0271	1.92764	34.4125	33.9673	1.34995	0.329755	0.00671141	0.0127852	0.0158675	-0.38278
chr1:150982815-150983108	106.333	90.4046	22.3547	0.712546	34.416	34.4077	1.25888	0.00658155	0.0166727	0.0131382	0.017632	0.200457
chr1:46476793-46477209	85.3947	76.5522	15.772	0.560645	34.4178	33.6948	1.35192	0.534806	0.0120167	0.0149571	0.028148	-0.104459
chr2:127954505-127954883	99.5	82.6954	17.2564	0.973818	34.4203	34.4181	1.24365	0.00170804	0.0103093	0.0131653	0.0329475	-0.0866853
chr5:156527084-156527790	85.2308	66.6793	12.8425	1.44454	34.4272	33.5247	1.37108	0.658278	0.0129104	0.013701	0.0250818	-0.03152
chr5:26966237-26966572	73.7391	74.7877	11.5783	-0.0905667	34.4285	34.2654	1.20806	0.135023	0.007099	0.011488	0.010341	-0.424423
chr5:98829910-98830297	90.6809	74.7813	11.5741	1.37372	34.4328	34.2654	1.20806	0.138634	0.0130942	0.0114857	0.0103413	0.155544
chr1:154121297-154121638	92.0659	76.5501	15.7704	0.98386	34.437	33.6948	1.35192	0.54902	0.0284684	0.0149518	0.028147	0.480215
chr9:134591332-134591654	83.0789	87.0242	33.8745	-0.116467	34.4437	34.3733	0.980662	0.0717799	0.0124598	0.0106098	0.00843805	0.21925
chr22:43403665-43404074	78.25	68.8945	20.2039	0.463054	34.4486	33.2168	1.39366	0.883885	0.0235746	0.010549	0.0133524	0.975525
chr4:180981328-180981717	108	76.5864	14.8488	2.11556	34.4567	34.8081	1.16667	-0.301207	0.00684932	0.0133801	0.0217384	-0.300424
chr6:26309665-26310837	78.6667	77.5773	14.9085	0.0730706	34.4567	33.8315	1.18412	0.528048	0.00663514	0.012629	0.0158247	-0.378768
chr19:30808593-30809544	86.7317	77.089	25.7628	0.374289	34.4659	33.5268	1.42853	0.65738	0.0121121	0.0140195	0.0259242	-0.0735745
chr4:75908539-75908737	69.5	75.5367	16.4811	-0.366282	34.466	34.2902	1.47654	0.11901	0.0211096	0.0132607	0.0151132	0.519345
chr10:667034-668731	82.2817	71.9406	19.8266	0.521573	34.4674	33.4315	1.11242	0.931177	0.0110589	0.0142599	0.0173606	-0.184382
chr13:21068839-21070077	79.01	74.4188	12.2754	0.374015	34.4771	34.0488	1.10028	0.389208	0.00967495	0.012106	0.0228151	-0.106553
chr4:82094408-82094749	82.3846	73.2313	10.8124	0.846557	34.4809	34.3705	1.19418	0.0924177	0.0152213	0.0136498	0.0365157	0.043036
chr10:10834577-10835060	90.8485	79.9365	15.8377	0.688988	34.4815	34.2331	1.23111	0.201765	0.00989234	0.0126459	0.0167479	-0.164414
chr6:86356208-86356506	77.3333	83.975	21.8283	-0.304268	34.4852	34.1995	1.34522	0.212393	0.00483092	0.013882	0.0326183	-0.277486
chr1:176546139-176547586	87.3827	81.7052	18.0998	0.313678	34.4861	33.8541	1.08657	0.581616	0.0158345	0.0139201	0.032841	0.058292
chr4:4456132-4456433	88	73.5853	14.1905	1.0158	34.4897	33.9366	1.23609	0.447484	0.0105263	0.012455	0.0197151	-0.0978271
chr20:36837273-36837917	82.7105	77.5647	16.0353	0.320909	34.4948	33.4334	1.32099	0.803462	0.012355	0.0128136	0.0166891	-0.0274763
chr8:80835341-80835642	102	96.5578	27.7472	0.196135	34.4997	34.4369	1.33534	0.0470363	0	0.0142961	0.0208611	-0.685302
chr2:152988877-152989237	97.25	82.6966	17.2574	0.843313	34.5039	34.4181	1.24365	0.0689918	0.00701531	0.013167	0.0329472	-0.186715
chr10:70811018-70811500	82.5556	82.6768	17.6321	-0.00687586	34.5111	34.3263	1.31121	0.140935	0.0132105	0.0165911	0.0408264	-0.0828025
chr17:46879517-46879948	120.333	76.984	46.4654	0.932938	34.5118	33.2821	1.49268	0.82383	0.0229561	0.0120837	0.0209282	0.519511
chr3:112109552-112110838	75.6104	77.0422	18.244	-0.0784828	34.5135	33.8023	1.17089	0.607425	0.0129363	0.0125092	0.0132913	0.0321337
chr1:203606591-203607030	89.7143	101.215	21.8414	-0.526577	34.5136	34.4158	0.991673	0.0985583	0.0125226	0.0108956	0.013951	0.11662
chr12:9287953-9288143	87.3333	74.1699	19.5335	0.673893	34.5191	33.5553	1.51048	0.638115	0.00743034	0.0141674	0.0289681	-0.23257
chr8:143538315-143538659	86.9286	85.691	19.0347	0.0650171	34.5213	33.93	1.27292	0.464495	0.00825366	0.0119117	0.0155725	-0.234901
chr7:30327323-30327672	82.2108	87.4218	42.1645	-0.123585	34.5228	34.3245	1.07745	0.184008	0.00698169	0.010693	0.0130002	-0.285478
chrX:13066330-13066856	78.9706	75.8635	14.6642	0.211882	34.5266	34.2851	1.35397	0.178316	0.00845222	0.0109136	0.0137331	-0.179225
chr19:38556319-38556685	68.9702	77.1092	25.7634	-0.315915	34.5325	33.5267	1.42848	0.704087	0.0219741	0.0140082	0.0259229	0.307293
chr6:12980069-12980417	92.5	86.7921	24.4087	0.233848	34.5357	34.4845	1.21814	0.0420177	0.00939025	0.0137281	0.0262182	-0.165451
chr16:83796000-83796421	63.42	60.8472	15.227	0.168965	34.537	32.7925	1.37249	1.27103	0.00979637	0.0142406	0.0278196	-0.159751
chr11:110843264-110843789	81.825	73.7335	14.1966	0.569964	34.5402	33.8296	1.32486	0.536387	0.00964879	0.0124791	0.0155466	-0.182051
chr1:152747384-152747718	94.125	75.0317	22.8549	0.835411	34.5485	33.3711	1.47106	0.800377	0.0100446	0.0129029	0.036006	-0.0793853
chr13:73804942-73805191	96.2222	76.112	17.6746	1.13781	34.55	34.2375	1.3543	0.230743	0.00838482	0.0117383	0.0134592	-0.249156
chr2:100625421-100625772	89.0714	75.2074	12.0098	1.15439	34.5537	34.1722	1.25442	0.304081	0.00792343	0.0121933	0.023833	-0.179157
chr4:156263262-156263660	77.3253	73.235	10.8147	0.378216	34.5552	34.3705	1.19418	0.154702	0.0126544	0.0136517	0.0365157	-0.027311
chr2:176328253-176329705	82.7879	73.789	14.2789	0.630221	34.5613	33.801	1.16115	0.654827	0.0120912	0.0119806	0.0124921	0.00885402
chr3:183615522-183616811	85.65	77.0385	18.2433	0.472034	34.5623	33.8023	1.17088	0.649089	0.00915289	0.0125106	0.0132911	-0.252625
chrX:45458065-45458438	84.2308	77.7781	16.8779	0.382313	34.5722	34.5586	1.20415	0.0112909	0.0290318	0.0124419	0.0131694	1.25974
chrX:130767523-130767885	88	70.6237	19.0266	0.913264	34.5795	33.5719	1.58323	0.636448	0.0340909	0.0151072	0.0602547	0.315057
chr9:81083130-81083473	69.0256	75.9926	11.6681	-0.597094	34.583	34.2006	1.18086	0.323872	0.0108727	0.0117031	0.0112878	-0.0735599
chr3:18868802-18869134	62	83.0312	30.3754	-0.692376	34.5878	34.2863	1.33775	0.225374	0.0126962	0.0137231	0.0250073	-0.0410617
chr9:135524136-135524411	82.75	82.9622	19.2265	-0.0110391	34.6103	34.2415	1.29888	0.283947	0.00324675	0.0130742	0.0185235	-0.530537
chr5:132525559-132525893	87.8571	75.9861	15.5723	0.762318	34.6106	34.4001	1.25005	0.168431	0.0148135	0.0122373	0.0250796	0.102722
chr2:223966204-223966837	82.25	76.4937	17.2067	0.334537	34.6114	33.8594	1.35692	0.554219	0.00638736	0.0163687	0.0569624	-0.175227
chr10:19636638-19636875	80.0833	82.6547	18.1061	-0.142018	34.6139	34.6288	1.19139	-0.0125323	0.00683112	0.013246	0.0128055	-0.500946
chr6:55040043-55040265	80	79.8855	18.8003	0.00609123	34.6176	34.4735	1.29593	0.111211	0	0.0140691	0.0195042	-0.721337
chr11:96064969-96065989	56	73.3342	13.4406	-1.28969	34.6193	33.949	1.111	0.603361	0.038536	0.0125318	0.0254054	1.02357
chr6:9139141-9139385	87.3913	75.8455	13.1415	0.878575	34.6311	34.1346	1.2354	0.401937	0.0127605	0.0129057	0.0196269	-0.00739636
chr5:159720935-159721227	75	70.7652	20.3792	0.207799	34.64	33.5819	1.55975	0.6784	0.0266667	0.013088	0.0416673	0.325884
chr15:75162807-75163543	102.75	73.028	16.5927	1.79127	34.6413	33.7067	1.4253	0.655708	0.0115766	0.0120746	0.0113634	-0.0438244
chr6:96216451-96216808	90.6667	79.8724	18.7965	0.574271	34.6443	34.4734	1.29592	0.131844	0.0108935	0.0140558	0.0195101	-0.162082
chr7:3121504-3122335	88.0632	87.419	42.1647	0.0152766	34.6451	34.3245	1.07744	0.297594	0.00702676	0.010693	0.0130002	-0.282009
chr9:91572464-91572840	85.338	65.9045	15.3019	1.27001	34.6469	33.1496	1.44723	1.03456	0.00735641	0.0143084	0.0239837	-0.289862
chr12:6880171-6880591	92.8431	71.4159	16.9476	1.26432	34.6495	33.3749	1.30453	0.977001	0.00878968	0.0132754	0.014639	-0.306423
chr2:175850433-175850802	99	82.6957	17.2566	0.944815	34.6566	34.418	1.24364	0.191821	0.020202	0.0131603	0.0329472	0.213729
chr1:235096274-235101352	87.8644	74.3283	28.1059	0.48161	34.657	33.1778	0.964119	1.53421	0.0124015	0.0127483	0.00788316	-0.0439976
chr12:39314837-39315283	70.75	78.6557	12.6586	-0.624529	34.659	34.2277	1.19456	0.361063	0.00985781	0.0121765	0.0143143	-0.161985
chr1:181359592-181360186	88.8553	68.9121	17.6807	1.12797	34.6599	33.1715	1.35794	1.09608	0.00822517	0.0129863	0.015305	-0.311082
chr20:42650491-42650898	122	74.3762	21.3428	2.23137	34.6639	33.1164	1.36046	1.13754	0.0163934	0.0103155	0.0158565	0.383307
chr7:12914218-12914488	81.4862	77.2691	12.5036	0.337271	34.6644	34.1888	1.21849	0.390284	0.0111247	0.0120423	0.0131242	-0.0699125
chr1:202570265-202570714	97.0182	101.213	21.8423	-0.192046	34.666	34.4158	0.991663	0.252334	0.00633332	0.0108978	0.0139508	-0.327184
chr6:134668726-134668868	95	76.2284	23.9958	0.782287	34.6737	33.6757	1.38783	0.719062	0.0105263	0.0128033	0.0179314	-0.126984
chr7:83770332-83770741	79.5789	81.6989	17.2073	-0.1232	34.6771	34.6923	1.12601	-0.0134905	0.00810922	0.0126361	0.0143399	-0.315687
chr6:114605476-114605795	77.75	82.7102	18.6687	-0.265693	34.6871	34.67	1.17387	0.0145764	0.0138101	0.0135264	0.0198296	0.0143078
chr12:26012898-26013239	88.0208	83.8168	18.3397	0.229233	34.6882	34.4778	1.26179	0.166703	0.0151065	0.0134631	0.0240799	0.0682483
chr1:186174630-186175041	86.08	90.4795	12.0822	-0.36413	34.6958	34.4957	1.00922	0.198287	0.0111637	0.0107155	0.0125564	0.035693
chr4:88418410-88419033	80.4444	75.9142	10.0079	0.452673	34.6979	34.3188	1.02624	0.369371	0.0115785	0.0111423	0.0102117	0.0427137
chrX:41455924-41456172	69.5	77.8827	18.6938	-0.448423	34.7013	34.1915	1.3316	0.382807	0.0155329	0.0136926	0.0147413	0.124837
chr1:55728473-55728925	77.7778	76.5547	15.7728	0.0775457	34.706	33.6947	1.35186	0.748041	0.00670769	0.0149587	0.0281476	-0.293135
chr9:36317849-36318109	72.7812	65.9096	15.3062	0.448948	34.7066	33.1496	1.4472	1.07588	0.0056192	0.0143091	0.0239835	-0.362327
chr2:129283288-129283634	100	74.592	16.9586	1.49823	34.71	34.0082	1.30732	0.53681	0	0.0115535	0.0142045	-0.813373
chrX:7153294-7153391	100	77.7447	16.8493	1.32085	34.72	34.5583	1.20413	0.134267	0	0.0125035	0.0131789	-0.948749
chr6:159894856-159895267	73.1667	81.6793	20.3531	-0.418246	34.7237	34.045	1.32611	0.511813	0.0118258	0.0120656	0.0214253	-0.0111908
chr1:83030819-83031602	76.7593	90.4833	12.0793	-1.13616	34.7283	34.4957	1.00921	0.230493	0.0136675	0.0107145	0.0125563	0.235178
chr1:176526743-176526876	78	75.0426	22.8602	0.129369	34.7294	33.371	1.47095	0.9235	0.0128543	0.012901	0.0360061	-0.00129785
chr17:68183418-68183971	108.286	86.0579	45.7865	0.485466	34.7309	34.0166	1.32769	0.53797	0.0112554	0.0130619	0.0222491	-0.0811937
chr8:39713251-39713528	79.6667	106.218	35.8994	-0.739604	34.7325	34.6125	0.951016	0.126241	0.0240503	0.0112238	0.0107147	1.19709
chr18:2899772-2900119	100.089	73.4263	13.6772	1.94942	34.7369	33.9498	1.31335	0.599287	0.00936764	0.012401	0.0149232	-0.203264
chr12:64217289-64217613	82.5382	85.7453	17.5049	-0.183214	34.7379	34.3609	1.07121	0.351863	0.0133594	0.0105769	0.00707649	0.393202
chr5:7928793-7929117	66.3713	74.7906	11.5771	-0.727232	34.7407	34.2652	1.20803	0.393598	0.0129618	0.0114857	0.0103413	0.142736
chr7:54631096-54631367	87.75	81.2927	21.1565	0.305214	34.7475	34.2083	1.35989	0.396538	0.00126263	0.0162252	0.0607645	-0.246239
chrX:46095307-46095517	78.8214	75.8642	14.6643	0.201665	34.7495	34.2842	1.35372	0.343731	0.00846263	0.0109135	0.0137331	-0.178464
chr7:113061717-113062168	70.1	77.2742	12.503	-0.573799	34.7551	34.1888	1.21847	0.464789	0.0132968	0.0120413	0.0131242	0.09566
chr8:89875752-89876102	107.426	106.187	35.9104	0.0344895	34.7617	34.6124	0.951011	0.156968	0.00977799	0.0112398	0.0107231	-0.136324
chr16:10962187-10962431	102.667	78.4406	19.7697	1.22541	34.7626	33.9159	1.4234	0.594833	0.00581132	0.0124767	0.0207871	-0.32065
chr12:121964173-121964387	104.5	83.8092	18.3345	1.12851	34.7633	34.4778	1.26178	0.226247	0	0.01347	0.0240782	-0.559427
chr14:75691308-75691633	65	79.7151	12.7556	-1.15362	34.7646	34.256	1.07281	0.474035	0.0047619	0.0110708	0.00949186	-0.66466
chr2:217796834-217797338	83.6538	90.357	42.645	-0.157186	34.7773	34.4448	1.01738	0.326775	0.00657448	0.0103233	0.0119927	-0.31259
chr13:64852690-64852993	67.125	77.0749	12.7935	-0.777735	34.7814	34.4399	1.21834	0.280253	0.00799199	0.011199	0.0112879	-0.284108
chr12:67501662-67502015	85.3061	77.946	17.0486	0.431714	34.7863	33.967	1.34982	0.606974	0.0100294	0.0127828	0.0158681	-0.17352
chr14:30716492-30716694	80.5	75.2001	22.6761	0.233721	34.7878	33.7327	1.41335	0.746573	0	0.0128721	0.0278412	-0.462342
chr7:43806069-43807207	78.0417	67.3617	15.6902	0.680681	34.7889	33.1279	1.31828	1.25997	0.00263565	0.0159266	0.0455187	-0.291989
chr6:31842828-31843438	82.5	73.1586	17.4759	0.534532	34.7912	33.4716	1.06563	1.23834	0	0.0153576	0.0191211	-0.803174
chr5:124169199-124169522	74.6923	75.9927	15.5745	-0.0834953	34.7932	34.4	1.25003	0.314553	0.00502787	0.0122422	0.0250791	-0.287661
chr7:96036748-96037093	79.1429	77.2702	12.5039	0.149768	34.794	34.1888	1.21846	0.496738	0.00809386	0.0120436	0.013124	-0.300958
chr10:24728795-24729359	93.6	100.388	62.3297	-0.108912	34.7956	34.299	1.02126	0.486261	0.0120194	0.0122408	0.0212716	-0.0104089
chr5:114790585-114792178	70.4	72.3317	13.4639	-0.143471	34.8009	33.7867	1.17825	0.860726	0.011888	0.0126035	0.0202937	-0.0352555
chr14:94808258-94809264	81.08	63.8072	13.9362	1.23941	34.8009	33.0986	1.3317	1.27832	0.00918081	0.0148708	0.0227118	-0.250531
chr5:19903843-19904059	80	75.8974	17.145	0.239289	34.8084	34.5189	1.30114	0.222542	0.0148148	0.0139428	0.0434123	0.0200872
chr18:22094282-22094794	87	78.5692	16.9539	0.497275	34.813	34.2428	1.40406	0.406064	0.00749379	0.0131851	0.035979	-0.158184
chr20:44579847-44580213	92	74.4392	21.4391	0.819101	34.8138	33.116	1.36009	1.24825	0	0.01035	0.0158519	-0.652919
chr11:31895343-31895689	84.5	72.9147	17.0849	0.678104	34.8173	33.9342	1.37759	0.641016	0	0.0112783	0.0147732	-0.763428
chr9:110540999-110541321	69.913	65.9107	15.3066	0.261478	34.8207	33.1495	1.44715	1.15478	0.00983058	0.0143074	0.023984	-0.186658
chr2:138977499-138977888	105.5	80.4982	17.2491	1.44945	34.8314	34.744	1.12639	0.077642	0.0141509	0.0129075	0.0135041	0.0920777
chr15:53399046-53399354	78	70.0582	20.9238	0.379558	34.8333	33.4817	1.57722	0.856949	0	0.011112	0.0118923	-0.934387
chr2:181988781-181988930	81.3684	90.3579	42.6448	-0.210798	34.8345	34.4448	1.01738	0.383044	0.00658034	0.0103233	0.0119927	-0.312101
chr2:139234545-139234883	74.6667	80.5183	17.2603	-0.339023	34.8404	34.744	1.12639	0.0855707	0.0355279	0.0128936	0.0134918	1.67764
chr6:98488184-98488295	91	79.872	18.7962	0.592034	34.8571	34.4732	1.29587	0.296315	0	0.0140691	0.0195042	-0.721337
chr3:117074433-117074749	70.1111	78.8393	16.9632	-0.514538	34.8597	34.0692	1.26164	0.626576	0.00950079	0.0127563	0.0171213	-0.190141
chr16:83282377-83282750	76	77.8448	14.8266	-0.124423	34.8606	33.9429	1.18511	0.774425	0.0084896	0.0117781	0.0165676	-0.19849
chr5:66173789-66173960	78.7561	78.789	30.5014	-0.00108032	34.8627	34.5557	1.25947	0.243764	0.00453316	0.0125127	0.0205555	-0.388194
chr5:7421970-7422232	118.5	75.8763	17.1162	2.49026	34.8647	34.5189	1.30113	0.265836	0.00909091	0.0139459	0.0434122	-0.111835
chr7:80171280-80172644	87.119	74.6759	17.7884	0.699508	34.8653	33.8074	1.12236	0.942554	0.00787013	0.0125139	0.0144727	-0.320861
chr2:145872372-145872748	60.2609	80.5277	17.2532	-1.17467	34.8663	34.744	1.12639	0.108646	0.00537422	0.0129132	0.0135028	-0.55833
chr5:102609590-102610013	66.6	75.9967	15.5731	-0.603396	34.8684	34.3999	1.25001	0.374765	0.00436404	0.0122425	0.025079	-0.314145
chr8:111496925-111497266	100	82.3404	16.5632	1.0662	34.8693	34.1526	1.19479	0.599825	0.00968161	0.0126063	0.0140072	-0.208798
chr5:58957815-58958185	73.4706	78.7922	30.5011	-0.174473	34.8719	34.5557	1.25947	0.251064	0.0147369	0.0125066	0.0205563	0.108499
chr2:119541626-119541872	76.5294	90.3596	42.6443	-0.324315	34.8777	34.4448	1.01737	0.425514	0.00621168	0.0103234	0.0119927	-0.342853
chr12:11958646-11958943	107.632	85.7339	17.4988	1.25138	34.8919	34.3609	1.07118	0.495786	0.0203381	0.0105737	0.00707366	1.38038
chr4:99373280-99373681	85.9	91.4401	27.0104	-0.205111	34.8946	34.511	0.936007	0.409857	0.0175232	0.0126466	0.0139207	0.350311
chr1:19329883-19330312	79.6562	68.9153	17.6835	0.607397	34.8978	33.1714	1.35784	1.27141	0.00957984	0.0129858	0.0153051	-0.222537
chr20:14966681-14966915	91.25	85.2701	19.2335	0.310912	34.9018	34.5866	1.15333	0.273342	0.00970528	0.0154111	0.048292	-0.118152
chr4:182937015-182937453	79.8194	73.2332	10.8138	0.609062	34.9031	34.3702	1.1941	0.446269	0.0098683	0.0136537	0.0365156	-0.103666
chr12:29329840-29330319	89.8833	78.6464	12.6574	0.887778	34.9038	34.2275	1.1945	0.566157	0.00741024	0.0121777	0.0143141	-0.333063
chr3:188654435-188654809	95.4348	78.8372	16.9627	0.978474	34.9105	34.0692	1.26164	0.666831	0.00795855	0.0127564	0.0171213	-0.280227
chr13:34449035-34449301	92.6667	78.4656	18.2139	0.779679	34.915	34.6805	1.15176	0.203603	0	0.0122305	0.0125632	-0.973513
chr10:135513485-135513699	117.639	100.372	62.3283	0.277032	34.924	34.299	1.02121	0.61205	0.00868198	0.0122431	0.0212714	-0.167412
chr11:32404181-32404497	80	72.919	17.0873	0.4144	34.925	33.9341	1.37752	0.719311	0	0.0112783	0.0147732	-0.763428
chr14:99429876-99430427	86	78.7527	16.521	0.438669	34.9292	34.13	1.30853	0.610751	0.0111423	0.0135782	0.0372092	-0.0654651
chr6:112247950-112248499	87.0182	95.1281	26.1438	-0.310204	34.9437	34.5989	0.955413	0.360872	0.00879062	0.0103888	0.0103204	-0.154858
chr1:219041746-219041977	94.6429	101.214	21.8421	-0.300836	34.9458	34.4157	0.991625	0.53457	0.00983439	0.0108966	0.0139511	-0.0761364
chrX:118372430-118372931	82.3333	75.8491	14.6594	0.442321	34.9463	34.2833	1.35337	0.489882	0.00374532	0.0109337	0.013726	-0.523702
chr4:38368174-38368429	79.9574	72.5432	11.6393	0.637001	34.9474	33.9986	1.24432	0.762474	0.0101115	0.0132173	0.0153371	-0.202502
chr9:115363947-115364245	86.5	82.9598	19.2263	0.184135	34.952	34.2412	1.29878	0.547265	0.00549451	0.0130727	0.0185242	-0.409097
chr5:155293564-155293914	67.2222	74.7902	11.5773	-0.653691	34.9565	34.2652	1.20799	0.572313	0.0163721	0.0114844	0.0103409	0.472653
chr17:62660256-62661125	94.2857	76.8823	22.2862	0.780905	34.9574	33.5994	1.35732	1.00054	0.00704643	0.0137277	0.0232279	-0.287639
chr10:26675833-26676077	91.3333	83.0118	19.1904	0.433628	34.9575	34.2685	1.29868	0.530593	0.00373811	0.0151884	0.0540016	-0.212036
chr12:104856829-104857022	121	80.3509	20.4567	1.98707	34.9669	34.3706	1.32386	0.45049	0	0.0130593	0.0200554	-0.651162
chr4:95545892-95546520	83.5	81.0109	17.169	0.144974	34.9694	34.6284	1.1843	0.287918	0.0196876	0.0153263	0.0430544	0.101298
chr1:222244677-222245080	86.9643	101.216	21.8408	-0.652546	34.9702	34.4157	0.99162	0.559221	0.0147338	0.0108949	0.0139509	0.275176
chr1:97709527-97709871	94.6667	85.351	21.5013	0.43326	34.9711	34.509	1.26693	0.364707	0.00617284	0.0141332	0.0200831	-0.396371
chr10:9856214-9856741	102.667	82.617	18.0879	1.10846	34.9785	34.6282	1.1913	0.29409	0.0118432	0.0132376	0.012808	-0.108867
chr13:76059410-76060141	92.4167	80.6133	11.1403	1.05952	34.9791	34.5629	1.00159	0.415529	0.00854327	0.00999594	0.00767822	-0.189194
chr14:40580156-40580596	93.0755	78.6388	13.2447	1.09	34.9805	34.3684	1.16539	0.525238	0.00434964	0.0125497	0.020949	-0.391429
chr11:57126109-57126475	95	67.7021	17.8871	1.52612	34.9895	33.2153	1.42442	1.24555	0.0210526	0.0118476	0.0316933	0.290441
chr15:47808737-47809189	81.5	75.9752	15.1745	0.364086	34.9945	34.2514	1.31017	0.567195	0.00814956	0.0121023	0.0123232	-0.320753
chr14:79765602-79765897	85.6667	71.0264	13.5312	1.08196	34.996	33.9839	1.31644	0.768845	0.013618	0.012695	0.0109873	0.0840042
chr6:48045843-48046210	93.1923	82.6984	18.667	0.562166	35	34.6698	1.17383	0.281298	0.00855265	0.0135304	0.0198291	-0.251034
chr10:95508305-95509596	72.0667	78.2503	17.1806	-0.359921	35.0038	33.9881	1.28156	0.792561	0.0095892	0.0129793	0.0309649	-0.109483
chr5:19041276-19041610	60.25	75.9082	17.1413	-0.91348	35.0051	34.5188	1.30111	0.373745	0.00438596	0.0139485	0.0434117	-0.220275
chr9:82790248-82790554	82.75	80.2962	21.3174	0.11511	35.0065	34.3552	1.26703	0.514088	0.0035461	0.0133211	0.0300392	-0.325407
chr3:16575465-16575805	71.1064	78.8392	16.9632	-0.45586	35.0069	34.0692	1.26163	0.743261	0.00439641	0.0127567	0.0171212	-0.488301
chr2:135150638-135151089	113	82.6885	17.2469	1.75751	35.0177	34.4178	1.24358	0.482364	0.00406504	0.0131686	0.0329469	-0.276309
chr20:10599887-10600607	90.439	78.9565	14.5077	0.791476	35.0244	33.6261	1.12474	1.24329	0.00869158	0.012699	0.0136958	-0.292602
chr3:31136761-31137162	75.0714	78.8389	16.9633	-0.222096	35.0283	34.0692	1.26163	0.760194	0.00907486	0.0127563	0.0171213	-0.215021
chr8:122174536-122174977	109.006	82.3369	16.5586	1.6106	35.0385	34.1526	1.19474	0.741538	0.00763237	0.0126071	0.014007	-0.355158
chr10:91069865-91070206	76.6087	83.0284	19.1912	-0.334516	35.0492	34.2684	1.29862	0.601278	0.0112288	0.0151799	0.0540028	-0.0731662
chr7:149320273-149320639	85.56	63.0937	15.2015	1.4779	35.0537	32.9698	1.37461	1.51597	0.00707757	0.0151077	0.0221752	-0.362123
chr13:76070046-76070456	79.8571	80.6266	11.1468	-0.0690274	35.0568	34.5628	1.00156	0.493191	0.00865787	0.00999582	0.00767824	-0.174253
chr7:49593443-49593802	86.2727	77.267	12.5025	0.720315	35.07	34.1886	1.21839	0.723401	0.00833576	0.0120435	0.013124	-0.282517
chr1:229517788-229518149	90.4444	75.0342	22.8568	0.674207	35.0704	33.3707	1.47072	1.15569	0.0072143	0.0129048	0.0360058	-0.158045
chr2:151438237-151438600	88.7143	80.5091	17.2597	0.475395	35.071	34.7438	1.12636	0.290449	0.00774364	0.0129117	0.0135035	-0.382719
chr9:117841498-117841874	81.0625	75.9872	11.6685	0.434953	35.0735	34.2004	1.18075	0.739444	0.00879324	0.011704	0.0112876	-0.257871
chr15:84777576-84777778	89.098	77.9897	21.1111	0.526185	35.0759	33.9917	1.16684	0.929239	0.0354341	0.0113923	0.01435	1.67538
chr3:37352241-37352487	116	83.0254	30.3743	1.08561	35.0776	34.2863	1.33773	0.591542	0	0.0137244	0.0250069	-0.548827
chr8:94342495-94342835	59.5	80.7749	26.2835	-0.809439	35.0821	33.9804	1.42167	0.774883	0.00925926	0.0140358	0.0269013	-0.177558
chr5:77779595-77780058	82.7308	76.0192	15.3663	0.436772	35.0822	34.2028	1.28716	0.683207	0.0093015	0.0145117	0.0465014	-0.112043
chr1:185903622-185904645	86.5	81.7058	18.1	0.264874	35.0834	33.8537	1.08623	1.132	0.01465	0.0139209	0.0328411	0.0222023
chr2:179377188-179377603	94.6	66.3895	14.3506	1.96581	35.0849	33.3159	1.43529	1.23251	0.00843987	0.0152031	0.0267153	-0.25316
chr2:159603018-159603365	82.3462	90.3575	42.6449	-0.187862	35.0866	34.4447	1.01733	0.630936	0.00685141	0.0103232	0.0119928	-0.289489
chr5:61113479-61113975	92	75.9841	15.5704	1.02861	35.087	34.3998	1.24996	0.549717	0.0108696	0.0122393	0.0250796	-0.0546137
chr2:112212162-112212348	95	76.8571	16.3572	1.10917	35.0892	34.0506	1.39021	0.747073	0	0.0125814	0.018619	-0.675733
chr6:7732513-7732767	110	86.7806	24.4019	0.951543	35.0893	34.4841	1.21804	0.496863	0.0184008	0.0137221	0.0262181	0.178451
chr10:103928383-103928685	88	83.0156	19.1917	0.259717	35.0909	34.2683	1.29859	0.633446	0.0227273	0.015167	0.0540024	0.139999
chrX:112056068-112056252	81	76.5748	9.25862	0.477957	35.0961	34.5322	1.09794	0.513615	0.00217198	0.011252	0.00825421	-1.10005
chr4:94079214-94079472	75	76.6414	14.904	-0.110129	35.1089	34.807	1.16669	0.258794	0.00740741	0.0133791	0.0217387	-0.274705
chr7:9256891-9257134	64	79.5418	15.9453	-0.974695	35.1116	34.6799	1.29724	0.332802	0.00577963	0.0135309	0.0225521	-0.343707
chr5:123376523-123376903	87	75.8936	17.1433	0.64786	35.1149	34.5187	1.30108	0.45825	0.0114943	0.0139446	0.0434123	-0.0564437
chr7:83626183-83626500	92.8	77.2641	12.4996	1.24291	35.1179	34.1886	1.21837	0.762707	0.0094979	0.012043	0.0131241	-0.193925
chr2:150222844-150223127	60.5	74.6354	16.9731	-0.832817	35.1179	34.0078	1.30701	0.849344	0.0359461	0.011514	0.0141866	1.7222
chr6:34907118-34907223	108	86.7819	24.4031	0.869485	35.1204	34.4841	1.21803	0.52237	0.00925926	0.0137281	0.0262181	-0.17045
chr11:6531581-6531881	78.3714	72.3721	15.2224	0.394111	35.1213	33.6375	1.32273	1.12175	0.0110313	0.0140189	0.0292302	-0.10221
chr4:166547543-166547746	86.3636	91.4392	27.0105	-0.187912	35.1221	34.5106	0.935774	0.653494	0.0109771	0.0126593	0.0139222	-0.120823
chrX:92677687-92678095	81.7576	73.7043	16.8872	0.476886	35.1236	34.0309	1.38308	0.790013	0.00848122	0.0135043	0.0181699	-0.276448
chr15:43286775-43287115	89.7556	83.4414	26.9315	0.234453	35.1288	34.3929	1.09919	0.669528	0.00943759	0.0106697	0.0118833	-0.103682
chr20:9907893-9908170	71	85.3123	19.2243	-0.744489	35.1302	34.5861	1.15316	0.471807	0	0.0154313	0.0482875	-0.319571
chr7:27401639-27401974	78.25	81.7005	17.207	-0.200526	35.1377	34.6917	1.1259	0.396069	0.0186977	0.0126235	0.0143392	0.423605
chr11:128025326-128025854	72.9111	80.1043	13.5965	-0.52905	35.1392	34.404	1.20165	0.611854	0.00928747	0.0124094	0.0258417	-0.120809
chr6:14075298-14075809	87.6061	95.1278	26.1439	-0.287705	35.1401	34.5988	0.955366	0.566638	0.00887928	0.0103888	0.0103204	-0.146263
chr1:164491600-164491875	103.217	90.4724	12.0798	1.05502	35.1646	34.4955	1.00913	0.663078	0.00949033	0.0107162	0.0125564	-0.0976315
chr3:192628958-192629542	90.3514	78.8376	16.9631	0.678752	35.1648	34.0692	1.26162	0.868388	0.00799439	0.0127564	0.0171213	-0.278133
chr2:206065248-206065468	121	80.4881	17.2299	2.35126	35.1653	34.7438	1.12634	0.374234	0.0247934	0.0129006	0.0135008	0.8809
chr14:88344157-88344663	75.8043	79.7087	12.7603	-0.305977	35.1662	34.2558	1.07265	0.848689	0.0179138	0.0110629	0.00949164	0.721782
chr1:210551266-210551674	104.789	90.4054	22.3552	0.643433	35.168	34.4073	1.25876	0.604274	0.00802301	0.0131427	0.0176318	-0.290365
chr2:144113393-144115040	81.0735	73.7898	14.2793	0.510088	35.1725	33.8007	1.16089	1.18171	0.00674552	0.011983	0.0124916	-0.419283
chr2:159667229-159667753	82.3419	90.3575	42.6449	-0.187962	35.1734	34.4447	1.01731	0.716344	0.00847756	0.0103226	0.0119929	-0.153843
chr3:176780928-176781303	96.5	83.0275	30.3759	0.443526	35.174	34.2863	1.33772	0.663596	0.0538413	0.0137186	0.0250038	1.60466
chr15:70042134-70042482	93.5	79.3373	17.7906	0.796078	35.1747	34.4604	1.27258	0.561293	0.00632911	0.0132356	0.0225361	-0.306463
chr20:51039319-51039964	97.4405	79.9477	13.2454	1.32067	35.1778	34.0875	1.15391	0.944865	0.00988256	0.0122497	0.013752	-0.17213
chr15:65652260-65652566	92.2571	83.4392	26.9309	0.327426	35.1803	34.3929	1.09916	0.716364	0.00816858	0.0106708	0.0118831	-0.210566
chr15:60679070-60679477	84.7111	77.9933	21.1127	0.318187	35.1809	33.9916	1.16676	1.01935	0.00862329	0.0114147	0.0143666	-0.194301
chr10:7586123-7586544	94.76	78.2322	17.1752	0.962311	35.1894	33.9879	1.28143	0.93763	0.00777721	0.0129808	0.0309647	-0.168049
chr18:64416305-64416638	89.9167	73.6636	13.4965	1.20425	35.1922	34.0678	1.25921	0.892934	0.00696888	0.0120629	0.0128154	-0.397491
chr8:125659999-125660235	110.333	96.5504	27.7446	0.496777	35.2051	34.4362	1.33515	0.57584	0.010582	0.0142868	0.0208651	-0.177558
chr6:15407776-15408124	109.375	95.1164	26.1424	0.545418	35.2052	34.5988	0.955346	0.634754	0.00575232	0.0103904	0.0103199	-0.44943
chr18:69097579-69097667	75	71.4661	28.0553	0.125961	35.2067	33.4523	1.62065	1.08248	0	0.0136809	0.0488426	-0.280102
chr10:124915647-124916018	93.2	83.0097	19.1893	0.531037	35.2138	34.2682	1.2985	0.72824	0.0287952	0.0151601	0.054001	0.252496
chr11:48096344-48096666	82.5	80.0983	13.5976	0.176624	35.2227	34.4039	1.20162	0.681404	0	0.0124152	0.0258399	-0.480466
chr11:45732380-45732851	82.9091	80.0981	13.5975	0.206729	35.2262	34.4039	1.20162	0.684271	0.0175769	0.0124042	0.0258415	0.200171
chr8:101317995-101318341	93.4	94.518	25.2857	-0.044214	35.2264	34.0938	1.27793	0.88631	0.00769231	0.0130859	0.0146398	-0.368423
chr6:82961667-82962028	63.6937	75.857	13.1412	-0.925582	35.2316	34.1343	1.23522	0.888352	0.00875624	0.0129076	0.0196267	-0.211517
chr2:216531968-216533440	80.4865	73.7901	14.2795	0.468953	35.2331	33.8007	1.16086	1.23394	0.00573176	0.0119835	0.0124914	-0.500484
chr15:69388452-69388826	91	70.02	20.8973	1.00396	35.2527	33.4805	1.57599	1.12452	0.021978	0.0110473	0.0118928	0.919105
chr5:169742116-169742584	83.7778	85.0384	27.1999	-0.0463481	35.2601	34.5003	0.992007	0.765874	0.00609715	0.0101292	0.00801755	-0.502899
chr3:31334513-31334652	75.5556	83.0298	30.3761	-0.246055	35.2606	34.2862	1.33772	0.728345	0.013338	0.013723	0.0250073	-0.0153966
chr11:23997858-23999134	84.2556	73.3017	13.4484	0.814512	35.2618	33.9482	1.11034	1.18305	0.0104713	0.0125641	0.0254206	-0.0823294
chr2:147833488-147833788	96.3333	80.5042	17.2562	0.917303	35.2725	34.7437	1.12631	0.469534	0.00687285	0.0129123	0.0135033	-0.447255
chr3:192161533-192161807	105.8	83.0265	30.3753	0.749738	35.2755	34.2862	1.33771	0.739489	0.00571429	0.0137238	0.0250071	-0.32029
chr20:3257312-3257681	69.3333	74.4869	21.4529	-0.240226	35.2769	33.1151	1.3587	1.59109	0.00584795	0.0103377	0.0158576	-0.283128
chr12:40316410-40316745	75	78.6536	12.6596	-0.288605	35.2775	34.2274	1.19437	0.879285	0.0349426	0.0121643	0.0143056	1.59226
chr11:28371380-28371622	88	77.9395	16.4262	0.612467	35.2841	34.7352	1.18473	0.463305	0.0113636	0.0130912	0.0153912	-0.112244
chr4:173751455-173751768	62.5	76.6622	14.8929	-0.950935	35.2923	34.8067	1.16659	0.416279	0.00265957	0.0133871	0.0217357	-0.493543
chr3:24327890-24328360	80.6	83.0292	30.3762	-0.0799709	35.2986	34.2862	1.33771	0.756761	0.0113131	0.0137232	0.0250073	-0.0963756
chr2:155577215-155577508	108	80.4966	17.2466	1.59471	35.3148	34.7437	1.1263	0.507093	0	0.0129167	0.0135001	-0.956786
chr22:29292560-29292843	94	72.3413	19.1906	1.12861	35.3167	33.201	1.61527	1.30977	0.00581395	0.0167934	0.0327248	-0.335508
chr11:37512981-37513386	78.7	77.9507	16.4298	0.0456074	35.3195	34.7352	1.18471	0.493201	0.00805383	0.0130952	0.0153903	-0.327566
chr11:129488467-129488867	82	72.9171	17.0864	0.531588	35.3204	33.9338	1.37719	1.0069	0	0.0112783	0.0147732	-0.763428
chr6:81175202-81175582	81.95	79.8831	18.8001	0.109941	35.3215	34.4726	1.2956	0.655201	0.0125391	0.0140537	0.0195104	-0.0776308
chr7:69736540-69736963	74.25	79.4342	11.0029	-0.471169	35.3281	34.1677	1.04552	1.10989	0	0.0111418	0.0102599	-1.08596
chr2:86520762-86521252	84.1429	90.3568	42.645	-0.145714	35.3411	34.4446	1.01726	0.881247	0.00850261	0.0103226	0.0119929	-0.151754
chr6:85361985-85362777	75.0714	77.5794	14.9084	-0.168225	35.3435	33.8309	1.18366	1.27784	0.0102853	0.0126269	0.0158252	-0.147968
chr10:24931724-24933133	89.5156	74.187	15.7594	0.972661	35.3549	33.6729	1.12352	1.49707	0.0129423	0.0128079	0.0209594	0.00641308
chr11:133603605-133604002	73.75	78.7937	19.3681	-0.260411	35.3559	34.2094	1.39329	0.822876	0	0.0145697	0.0489381	-0.297717
chr11:91755610-91756107	95.6667	77.9303	16.4184	1.08027	35.3583	34.7351	1.18469	0.526005	0.0235909	0.0130765	0.015387	0.683326
chr7:6235659-6236038	94	87.4163	42.1644	0.156145	35.3602	34.3241	1.07723	0.96181	0.00997974	0.0106916	0.0130005	-0.0547548
chr16:82350298-82352378	82.6957	68.4823	16.6297	0.854695	35.3616	33.4172	1.10963	1.7523	0.0119796	0.013391	0.0322461	-0.043767
chr8:31679078-31679419	82.25	89.208	21.4141	-0.324928	35.3878	34.5054	1.13482	0.777534	0.00294118	0.013885	0.0172924	-0.632872
chr5:77726652-77726976	75.7568	76.0259	15.3677	-0.0175147	35.393	34.2025	1.28692	0.925058	0.0117149	0.0145093	0.0465016	-0.060093
chr12:105689986-105690147	83.2432	85.745	17.505	-0.142918	35.3983	34.3606	1.07101	0.968885	0.00878655	0.010579	0.00707664	-0.253296
chr15:63458436-63458850	108	79.3199	17.7697	1.61399	35.4074	34.4601	1.27239	0.744486	0.037037	0.0131988	0.0225223	1.05843
chr20:10055055-10055701	80.3455	85.2928	19.2341	-0.257218	35.4232	34.5855	1.15279	0.726693	0.012173	0.0154059	0.0482924	-0.0669452
chrX:14712727-14713165	65.5	77.8179	16.8709	-0.730126	35.4269	34.5568	1.20349	0.722924	0.0117647	0.0124785	0.0131915	-0.0541119
chr2:213760250-213760494	77.5	76.8674	16.3631	0.0386624	35.4278	34.0504	1.39003	0.990898	0.0188034	0.0125704	0.0186209	0.334734
chr2:2332676-2332995	79.5	80.5151	17.2609	-0.0588119	35.4285	34.7436	1.12626	0.608077	0.0183388	0.0129048	0.0135035	0.402418
chr22:24753537-24753860	92.5	79.618	19.9164	0.646806	35.4309	33.8565	1.30649	1.20504	0.0179887	0.0125166	0.0159676	0.342699
chr18:61997424-61997785	80.1875	73.6716	13.5032	0.482548	35.433	34.0676	1.25902	1.08445	0.0159598	0.0120555	0.0128157	0.304653
chr14:38191279-38191499	65.75	72.9748	19.1993	-0.376307	35.4559	33.7965	1.49862	1.10724	0.00347222	0.0168129	0.0617647	-0.215991
chr5:25023005-25023195	94.25	75.8896	17.1398	1.07121	35.4661	34.5185	1.30097	0.728332	0.01477	0.0139428	0.0434123	0.0190549
chr10:97038763-97039622	78.2157	71.3413	14.4361	0.476197	35.4686	33.6382	1.33822	1.3678	0.00915498	0.0129078	0.0164206	-0.228544
chr3:163669209-163669557	98.7805	78.8369	16.9624	1.17575	35.4703	34.0692	1.2616	1.11055	0.00596688	0.0127565	0.0171212	-0.396565
chr6:152055082-152055206	132	79.8217	18.7112	2.78861	35.4924	34.4724	1.29545	0.787409	0	0.0140691	0.0195042	-0.721337
chr5:169673470-169673807	87.2941	85.037	27.1999	0.082984	35.4995	34.5002	0.991918	1.00738	0.0087098	0.0101281	0.00801792	-0.176887
chr4:159662821-159663102	93	73.572	14.1746	1.37062	35.5009	33.9339	1.23377	1.2701	0.0209879	0.0124272	0.0197104	0.434328
chr3:178687392-178687724	128.733	78.8345	16.9573	2.94262	35.5124	34.0692	1.26159	1.14399	0.0104296	0.0127562	0.0171213	-0.135887
chr2:191449870-191450002	73	84.5417	19.0833	-0.604805	35.5205	34.4949	1.23905	0.82773	0	0.0146111	0.0226564	-0.644899
chr6:47079419-47079849	86.8043	77.8842	15.5064	0.575256	35.5274	33.9685	1.28414	1.21392	0.00702817	0.0123778	0.0148189	-0.361005
chr3:151031927-151032286	100.879	78.8368	16.9622	1.29951	35.5344	34.0692	1.26159	1.1614	0.00874251	0.0127563	0.0171213	-0.234434
chr12:24344276-24344534	99	80.3622	20.473	0.910361	35.5354	34.3703	1.32366	0.880198	0.020202	0.013049	0.0200569	0.356637
chr4:142690028-142690592	89.25	73.7483	14.8135	1.04646	35.5435	34.2782	1.28855	0.981978	0	0.0148268	0.0294194	-0.50398
chr18:60621649-60621845	73	79.9946	15.6593	-0.446671	35.5479	34.5897	1.22159	0.784431	0.0273973	0.0126881	0.0158301	0.929184
chr14:77552079-77552412	92	78.7456	16.5166	0.80249	35.5632	34.1292	1.30788	1.09642	0.0139617	0.0135749	0.0372093	0.0103964
chr7:89839061-89839465	103.864	87.4117	42.1632	0.390198	35.5832	34.324	1.07712	1.16905	0.00658727	0.0106932	0.0130002	-0.315834
chr6:67831180-67831348	122	79.8339	18.7422	2.2498	35.5902	34.4723	1.29535	0.863017	0	0.0140691	0.0195042	-0.721337
chr9:116208499-116209056	109	82.945	19.2149	1.35598	35.5963	34.2408	1.29845	1.04396	0	0.0130763	0.0185222	-0.70598
chr12:47641117-47641668	96.9375	77.9377	17.0422	1.11487	35.597	33.9665	1.34929	1.20845	0.00871532	0.0127837	0.0158679	-0.256392
chr3:332079-332451	95	83.0277	30.376	0.394139	35.6105	34.2862	1.33768	0.990011	0.0105263	0.0137233	0.0250073	-0.127843
chr7:34059798-34060415	42.25	81.3823	21.0871	-1.85574	35.6162	34.2065	1.35866	1.03753	0.0212418	0.0161859	0.0607677	0.0832011
chr12:113704770-113705096	84	80.3698	20.4772	0.177279	35.6342	34.3702	1.32362	0.954937	0.00268817	0.0130579	0.0200562	-0.517036
chr5:89143612-89143961	68	75.996	15.5735	-0.513439	35.655	34.3995	1.24974	1.00455	0.00757576	0.0122409	0.0250794	-0.186015
chr3:175557332-175557670	89.5455	78.8377	16.9631	0.631238	35.6602	34.0692	1.26158	1.26116	0.00738326	0.0127564	0.0171213	-0.31383
chr6:127194589-127194828	81.4118	75.8484	13.1433	0.423283	35.6708	34.1341	1.23499	1.2443	0.0121283	0.012906	0.0196269	-0.0396261
chr9:110809425-110809983	74.6667	75.9901	11.669	-0.113413	35.7276	34.2001	1.18045	1.29398	0.0117311	0.0117027	0.0112878	0.00251449
chr2:145845138-145845431	90.7857	80.5078	17.2589	0.595513	35.8037	34.7434	1.12607	0.941672	0.00957909	0.0129105	0.0135039	-0.2467
chr6:24864596-24865037	75.5	81.6775	20.3538	-0.303504	35.8904	34.0441	1.32524	1.39324	0.0116279	0.0120657	0.0214253	-0.0204348
chr6:47821588-47821838	71.8333	86.8056	24.4061	-0.613466	35.9422	34.4836	1.21757	1.19798	0.00438596	0.0137313	0.0262173	-0.356459
chr2:29410791-29411157	99.3333	82.6955	17.2565	0.96415	35.9442	34.4173	1.24317	1.22817	0.00595238	0.0131676	0.0329471	-0.218993
chr6:10236149-10236522	98.8	95.122	26.1443	0.140682	35.9502	34.5984	0.954947	1.41559	0.0118725	0.0103872	0.0103204	0.143915
chr2:66998761-66999017	82	80.5135	17.2609	0.0861186	35.9512	34.7433	1.12597	1.07281	0.0365854	0.0128929	0.0134906	1.75622
chr2:144888564-144888963	64.9231	82.7132	17.2559	-1.03096	35.9533	34.4173	1.24316	1.23554	0.0335294	0.0131534	0.0329443	0.618499
chr3:133363514-133364042	98.6667	78.837	16.9624	1.16904	35.9805	34.0691	1.26154	1.51507	0.0102344	0.0127562	0.0171213	-0.14729
chr19:22699430-22699550	76	77.1012	25.7648	-0.0427416	36.0197	33.525	1.4264	1.74897	0	0.0140333	0.0259199	-0.541409
chr12:15383061-15383397	75	83.8228	18.3389	-0.481095	36.0227	34.4772	1.26136	1.22528	0	0.01347	0.0240782	-0.559427
chr7:40139861-40140233	85.0625	83.9275	18.036	0.0629282	36.0375	34.7048	1.23168	1.08201	0.0103035	0.0134912	0.0176988	-0.180109
chr20:19646254-19646374	100.5	78.3533	18.0449	1.22731	36.0656	33.7846	1.29275	1.76451	0.0175439	0.0109458	0.0105059	0.628037
chr4:80394005-80394053	70.4	78.8279	17.8949	-0.470966	36.0924	34.4079	1.20313	1.40003	0.0129032	0.0134984	0.0166706	-0.0357001
chr3:78922887-78923211	66.8571	78.8396	16.963	-0.706387	36.1306	34.0691	1.26152	1.63409	0.0159727	0.0127557	0.0171213	0.187891
chrX:7690145-7690496	87.25	77.7344	18.6243	0.510922	36.1903	34.8251	1.2388	1.10197	0	0.0170722	0.0626255	-0.272608
chr12:73600660-73600935	83	80.3703	20.4773	0.128419	36.2432	34.3699	1.32325	1.41568	0.0109843	0.0130537	0.0200575	-0.103173
