# Supplementary material for: Identifying DNase I hypersensitive sites as driver distal regulatory elements in breast cancer
Source: Nat Commun. 2017 Sep 5;8:436. doi: 10.1038/s41467-017-00100-x (PMC5585396; doi:10.1038/s41467-017-00100-x)
Supplement: Supplementary file 9 — Supplementary Data 8 [file 41467_2017_100_MOESM9_ESM.xlsx]

## Sheet: Sheet1
Supplementary Data 8: Mutational analysis of 12 driver genes in the replication samples
For the 185 samples in replication set 1 this table provides the coordinates of all mutations in the 12 genes described as being most mutated in breast cancer by the TCGA. Column B shows the replication sample type were each mutation was detected. The reference and mutated alleles, read depth coverage and allelic frequency of the mutation in both tumor and matched germline sample are provided. We…
Mutated gene	Sample	Replication sample type	Chromosome	Position	Reference allele	Alternative allele	Read depth (tumor)	Read depth (germline)	Allelic frequency (tumor)	Allelic frequency (germline)
CDH1	DF-2860	Targeted sequencing	chr16	68772204	CCTCTTGG	C	107	211	29.9065	0.473934
CDH1	DF-811	Targeted sequencing	chr16	68835626	AC	A	417	532	12.7098	0
CDH1	AA1106	Targeted sequencing	chr16	68835732	G	A	679	326	15.9057	0.306748
CDH1	AA1188	Targeted sequencing	chr16	68842325	A	C	516	526	17.6357	1.3308
CDH1	DF-2599	Targeted sequencing	chr16	68842746	T	A	402	321	10.6965	0
CDH1	DF-2849	Targeted sequencing	chr16	68844097	C	G	434	449	27.4194	0.222717
CDH1	AA1106	Targeted sequencing	chr16	68849442	C	T	210	213	18.5714	0
CDH1	AA2317	Targeted sequencing	chr16	68853186	T	A	288	213	47.2222	0
CDH1	DF-2850	Targeted sequencing	chr16	68855897	C	A	33	106	15.1515	0
CDH1	DF-2783	Targeted sequencing	chr16	68856020	C	T	145	113	23.4483	4.42478
CDH1	AA2010	Targeted sequencing	chr16	68857340	G	T	190	323	20.5263	0.309598
CDH1	DF-2836	Targeted sequencing	chr16	68867660	T	C	35	43	11.4286	0
CDH1	TCGA-EW-A1PC	TCGA	chr16	68867838	T	A	36	36	27.7778	0
CDH1	TCGA-A2-A3Y0	TCGA	chr16	68869292	G	C	55	30	18.1818	0
CDH1	TCGA-A2-A3Y0	TCGA	chr16	68869307	G	C	55	27	16.3636	0
CTCF	TCGA-E2-A156	TCGA	chr16	67644796	G	T	32	34	68.75	0
CTCF	AA1106	Targeted sequencing	chr16	67644818	G	A	219	195	10.0457	1.02564
CTCF	TCGA-AN-A0AT	TCGA	chr16	67645308	G	A	54	27	24.0741	0
CTCF	AA952	Targeted sequencing	chr16	67650881	G	C	707	816	17.3975	1.59314
CTCF	DF-2848	Targeted sequencing	chr16	67654628	C	A	270	348	10	0
CTCF	AA1936	Targeted sequencing	chr16	67672453	A	G	90	157	32.2222	1.27389
GATA3	AA952	Targeted sequencing	chr10	8106058	T	A	346	345	15.896	0.289855
GATA3	DF-2941	Targeted sequencing	chr10	8106099	C	CTG	106	103	28.3019	0
GATA3	AA957	Targeted sequencing	chr10	8111432	TCA	T	139	244	29.4964	0
GATA3	DF-2748	Targeted sequencing	chr10	8115725	G	T	161	130	31.0559	1.53846
GATA3	AA2195	Targeted sequencing	chr10	8115728	G	GGA	151	183	37.0861	0
GATA3	DF-3052	Targeted sequencing	chr10	8115874	C	CA	430	306	8.83721	0
GATA3	AA952	Targeted sequencing	chr10	8116796	C	G	512	458	16.9922	0.218341
GATA3	DF-2538	Targeted sequencing	chr10	8117015	C	T	116	144	15.5172	0
MAP2K4	DF-2850	Targeted sequencing	chr17	11958236	C	T	44	199	13.6364	0
MAP2K4	AA1106	Targeted sequencing	chr17	11958301	C	T	1319	1314	14.8597	0.380518
MAP2K4	DF-199	Targeted sequencing	chr17	11984740	G	T	259	211	15.0579	0.473934
MAP2K4	AA952	Targeted sequencing	chr17	12045100	G	A	981	900	16.0041	0.222222
MAP3K1	TCGA-A2-A3Y0	TCGA	chr5	56160701	C	A	39	36	10.2564	0
MAP3K1	DF-2850	Targeted sequencing	chr5	56167972	G	C	115	248	16.5217	0
MAP3K1	AA930	Targeted sequencing	chr5	56178148	A	T	740	826	20.9459	0.363196
MAP3K1	DF-1896	Targeted sequencing	chr5	56180633	T	C	492	226	35.5691	0
MAP3K1	TCGA-A2-A259	TCGA	chr5	56184093	G	C	53	39	28.3019	0
MAP3K1	DF-2376	Targeted sequencing	chr5	56189442	C	T	818	1021	30.5623	0
MAP3K1	AA952	Targeted sequencing	chr5	56190385	C	G	69	52	13.0435	0
MLL3	DF-2941	Targeted sequencing	chr7	151848666	C	A	197	167	42.132	0
MLL3	DF-2855	Targeted sequencing	chr7	151851162	G	T	184	568	10.3261	0
MLL3	DF-1896	Targeted sequencing	chr7	151853113	G	A	447	259	46.085	0.772201
MLL3	UCI-4216548	Targeted sequencing	chr7	151873927	G	A	2169	1180	10.4657	0.338983
MLL3	AA1738	Targeted sequencing	chr7	151874500	G	A	749	671	11.749	0
MLL3	DF-2747	Targeted sequencing	chr7	151874777	A	C	469	370	25.3731	0
MLL3	DF-856	Targeted sequencing	chr7	151879451	T	A	376	815	18.0851	0
MLL3	AA952	Targeted sequencing	chr7	151879905	C	T	303	317	22.4422	0.946372
MLL3	DF-290	Targeted sequencing	chr7	151884259	A	C	37	94	16.2162	0
MLL3	DF-2599	Targeted sequencing	chr7	151919032	T	C	40	27	12.5	0
MLL3	TCGA-E2-A1LG	TCGA	chr7	151921673	C	T	55	34	30.9091	0
MLL3	DF-2941	Targeted sequencing	chr7	151933170	A	G	19	23	15.7895	0
MLL3	AA930	Targeted sequencing	chr7	151945544	G	A	306	303	27.7778	0
MLL3	DF-2855	Targeted sequencing	chr7	151949307	G	A	28	137	10.7143	0
MLL3	DF-2855	Targeted sequencing	chr7	151960347	G	A	23	74	13.0435	0
MLL3	DF-2705	Targeted sequencing	chr7	151970877	G	A	2158	2150	12.836	4.46512
MLL3	DF-588	Targeted sequencing	chr7	151970877	G	A	2631	3035	9.31205	3.95387
MLL3	DF-2705	Targeted sequencing	chr7	151970959	G	A	2153	2155	12.9122	4.45476
MLL3	UCI-1908503	Targeted sequencing	chr7	151970959	G	A	2340	4044	8.16239	3.83284
MLL3	AA1019	Targeted sequencing	chr7	151971015	G	A	1484	1893	5.32345	2.27153
MLL3	DF-588	Targeted sequencing	chr7	151971015	G	A	935	1190	9.83957	4.36975
MLL3	DF-2705	Targeted sequencing	chr7	151971041	T	C	810	842	6.04938	1.66271
MLL3	TCGA-A2-A259	TCGA	chr7	152027750	G	A	54	40	18.5185	0
MLL3	TCGA-EW-A1J5	TCGA	chr7	152027786	C	G	74	38	29.7297	0
MLL3	TCGA-AN-A0G0	TCGA	chr7	152132815	G	A	33	16	15.1515	0
PIK3CA	AA2010	Targeted sequencing	chr3	178916930	G	T	638	1026	16.4577	0
PIK3CA	DF-2935	Targeted sequencing	chr3	178916930	G	T	658	277	19.4529	0
PIK3CA	DF-260	Targeted sequencing	chr3	178921549	T	G	466	435	39.485	0.45977
PIK3CA	AA1939	Targeted sequencing	chr3	178921553	T	A	368	315	37.5	0.31746
PIK3CA	DF-1924	Targeted sequencing	chr3	178921553	T	A	281	425	23.8434	0.470588
PIK3CA	DF-2856	Targeted sequencing	chr3	178921553	T	A	277	168	10.8303	0.595238
PIK3CA	DF-380	Targeted sequencing	chr3	178921553	T	A	108	149	34.2593	1.34228
PIK3CA	DF-82	Targeted sequencing	chr3	178921553	T	A	186	311	42.4731	0
PIK3CA	DF-3084	Targeted sequencing	chr3	178927974	G	A	181	174	18.232	0
PIK3CA	TCGA-A8-A075	TCGA	chr3	178928079	G	A	64	34	29.6875	0
PIK3CA	AA957	Targeted sequencing	chr3	178936082	G	A	210	397	23.8095	0.503778
PIK3CA	DF-2376	Targeted sequencing	chr3	178936082	G	A	294	245	21.4286	0
PIK3CA	DF-2941	Targeted sequencing	chr3	178936082	G	A	198	349	27.2727	0
PIK3CA	DF-2963	Targeted sequencing	chr3	178936082	G	A	305	410	25.2459	0.731707
PIK3CA	DF-811	Targeted sequencing	chr3	178936082	G	A	262	226	13.7405	0
PIK3CA	TCGA-E2-A156	TCGA	chr3	178936082	G	A	64	38	89.0625	0
PIK3CA	AA952	Targeted sequencing	chr3	178936091	G	A	330	367	14.2424	0
PIK3CA	DF-260	Targeted sequencing	chr3	178936091	G	A	276	297	32.2464	1.0101
PIK3CA	DF-2849	Targeted sequencing	chr3	178936091	G	A	370	274	20.8108	0
PIK3CA	DF-2941	Targeted sequencing	chr3	178936091	G	A	198	349	28.2828	0.286533
PIK3CA	DF-3084	Targeted sequencing	chr3	178936091	G	A	235	260	11.9149	1.53846
PIK3CA	DF-311	Targeted sequencing	chr3	178936091	G	A	268	272	31.3433	0
PIK3CA	DF-365	Targeted sequencing	chr3	178936091	G	A	305	291	39.0164	0
PIK3CA	TCGA-A8-A075	TCGA	chr3	178936091	G	A	71	39	38.0282	0
PIK3CA	TCGA-A8-A08B	TCGA	chr3	178936091	G	A	38	32	36.8421	0
PIK3CA	TCGA-BH-A0DT	TCGA	chr3	178936091	G	A	66	36	30.303	2.77778
PIK3CA	TCGA-EW-A1J5	TCGA	chr3	178936091	G	A	77	51	33.7662	0
PIK3CA	DF-2867	Targeted sequencing	chr3	178936092	A	C	418	228	15.0718	0
PIK3CA	AA2317	Targeted sequencing	chr3	178938934	G	A	190	212	23.6842	0
PIK3CA	TCGA-EW-A1J5	TCGA	chr3	178938934	G	A	58	48	29.3103	0
PIK3CA	AA1939	Targeted sequencing	chr3	178938938	C	A	269	237	19.3309	0
PIK3CA	DF-2376	Targeted sequencing	chr3	178948068	A	T	151	129	15.2318	0.775194
PIK3CA	AA1204	Targeted sequencing	chr3	178952085	A	G	201	95	29.3532	0
PIK3CA	AA1267	Targeted sequencing	chr3	178952085	A	G	96	173	47.9167	0
PIK3CA	AA2195	Targeted sequencing	chr3	178952085	A	G	139	154	58.9928	0
PIK3CA	AA2317	Targeted sequencing	chr3	178952085	A	G	371	345	38.5445	0.289855
PIK3CA	AA2320	Targeted sequencing	chr3	178952085	A	G	465	322	15.4839	0
PIK3CA	AA930	Targeted sequencing	chr3	178952085	A	G	140	122	31.4286	0.819672
PIK3CA	DF-1896	Targeted sequencing	chr3	178952085	A	G	309	109	40.7767	0
PIK3CA	DF-2538	Targeted sequencing	chr3	178952085	A	T	177	148	19.774	0.675676
PIK3CA	DF-2860	Targeted sequencing	chr3	178952085	A	G	253	415	22.1344	0.481928
PIK3CA	DF-2967	Targeted sequencing	chr3	178952085	A	G	134	220	20.1493	0.454545
PIK3CA	DF-3072	Targeted sequencing	chr3	178952085	A	T	332	103	35.5422	0
PIK3CA	DF-308	Targeted sequencing	chr3	178952085	A	G	890	291	15.5056	0
PIK3CA	DF-498	Targeted sequencing	chr3	178952085	A	G	483	65	80.5383	0
PIK3CA	DF-545	Targeted sequencing	chr3	178952085	A	G	875	153	49.3714	0
PIK3CA	DF-588	Targeted sequencing	chr3	178952085	A	G	261	317	16.8582	0.946372
PIK3CA	TCGA-AR-A2LK	TCGA	chr3	178952085	A	G	43	29	86.0465	0
PIK3CA	TCGA-BH-A0EA	TCGA	chr3	178952085	A	G	60	32	26.6667	0
PIK3CA	TCGA-E2-A15K	TCGA	chr3	178952085	A	G	48	34	39.5833	0
PIK3CA	TCGA-E9-A1NH	TCGA	chr3	178952085	A	G	92	33	50	0
PIK3CA	TCGA-EW-A1PC	TCGA	chr3	178952085	A	G	113	46	86.7257	0
PIK3CA	UCI-1908503	Targeted sequencing	chr3	178952085	A	G	138	270	58.6957	0.37037
PIK3R1	AA1080	Targeted sequencing	chr5	67576502	GCAAGA	G	491	520	16.7006	0
PIK3R1	UCI-2008866	Targeted sequencing	chr5	67586457	C	T	299	223	10.0334	0.896861
PIK3R1	DF-2599	Targeted sequencing	chr5	67589557	T	G	72	24	12.5	0
PIK3R1	TCGA-EW-A1J5	TCGA	chr5	67590481	G	A	57	23	31.5789	0
PIK3R1	UCI-1546879	Targeted sequencing	chr5	67591106	A	G	1177	662	22.5149	0.302115
PIK3R1	AA1106	Targeted sequencing	chr5	67595669	C	T	535	361	12.1495	0.277008
PTEN	DF-123	Targeted sequencing	chr10	89623699	T	A	10	94	20	0
PTEN	DF-2893	Targeted sequencing	chr10	89624294	T	TA	48	59	43.75	0
PTEN	DF-2836	Targeted sequencing	chr10	89624298	C	T	26	15	11.5385	0
PTEN	DF-2855	Targeted sequencing	chr10	89690769	A	C	32	73	12.5	1.36986
PTEN	DF-2850	Targeted sequencing	chr10	89690772	A	C	49	92	10.2041	1.08696
PTEN	DF-400	Targeted sequencing	chr10	89692822	AC	A	637	219	10.989	0
PTEN	AA1106	Targeted sequencing	chr10	89692856	GAAGAT	G	747	567	5.75636	0
PTEN	DF-2910	Targeted sequencing	chr10	89692884	A	T	415	379	54.4578	0.263852
PTEN	TCGA-E2-A1LL	TCGA	chr10	89692893	C	G	66	32	59.0909	0
PTEN	TCGA-A7-A26G	TCGA	chr10	89692920	T	A	43	17	27.907	0
PTEN	UCI-2008866	Targeted sequencing	chr10	89717650	T	G	25	33	80	0
PTEN	DF-2850	Targeted sequencing	chr10	89717660	T	C	38	58	15.7895	0
PTEN	UCI-2224680	Targeted sequencing	chr10	89717708	C	T	48	64	45.8333	0
PTEN	DF-2855	Targeted sequencing	chr10	89720951	C	G	24	87	16.6667	0
PTEN	AA952	Targeted sequencing	chr10	89725480	C	T	489	529	19.8364	2.45747
PTEN	DF-2855	Targeted sequencing	chr10	89726571	T	A	24	18	20.8333	0
RUNX1	DF-2850	Targeted sequencing	chr21	36171836	G	T	329	1368	6.68693	0.438596
RUNX1	DF-308	Targeted sequencing	chr21	36260805	A	G	16	107	31.25	0.934579
RUNX1	TCGA-A7-A13D	TCGA	chr21	36410914	G	C	17	20	17.6471	0
TBX3	AA952	Targeted sequencing	chr12	115117212	C	T	230	249	10.8696	0
TBX3	DF-2849	Targeted sequencing	chr12	115117249	A	C	750	666	15.4667	0.45045
TBX3	AA952	Targeted sequencing	chr12	115117345	C	A	444	476	11.9369	0.210084
TBX3	DF-2850	Targeted sequencing	chr12	115117443	G	T	322	1916	6.52174	0.0521921
TBX3	DF-312	Targeted sequencing	chr12	115118705	G	A	365	161	28.7671	0.621118
TBX3	DF-312	Targeted sequencing	chr12	115118706	T	A	366	161	28.9617	0.621118
TBX3	AA2010	Targeted sequencing	chr12	115118709	TTGG	T	359	609	11.9777	0
TBX3	DF-2705	Targeted sequencing	chr12	115118961	G	T	167	259	38.3234	0
TBX3	DF-2860	Targeted sequencing	chr12	115120642	C	T	174	160	13.2184	1.875
TP53	TCGA-A2-A3Y0	TCGA	chr17	7574003	G	A	45	42	33.3333	0
TP53	TCGA-AN-A0G0	TCGA	chr17	7574003	G	A	52	39	67.3077	0
TP53	DF-2815	Targeted sequencing	chr17	7576851	A	G	442	246	21.0407	0.406504
TP53	TCGA-EW-A1P8	TCGA	chr17	7577094	G	A	39	26	61.5385	3.84615
TP53	UCI-3165498	Targeted sequencing	chr17	7577094	G	A	138	118	49.2754	1.69492
TP53	DF-2705	Targeted sequencing	chr17	7577105	G	A	211	231	43.6019	0
TP53	DF-1297	Targeted sequencing	chr17	7577120	C	G	278	274	73.741	0.364964
TP53	TCGA-EW-A1PC	TCGA	chr17	7577121	G	A	41	29	92.6829	0
TP53	UCI-2008866	Targeted sequencing	chr17	7577121	G	A	110	261	82.7273	0
TP53	DF-1082	Targeted sequencing	chr17	7577124	C	T	351	429	38.7464	0.699301
TP53	DF-2865	Targeted sequencing	chr17	7577124	C	T	274	296	31.3869	0
TP53	TCGA-B6-A0I1	TCGA	chr17	7577538	C	T	46	24	76.087	0
TP53	TCGA-BH-A0AV	TCGA	chr17	7577538	C	T	34	23	20.5882	0
TP53	TCGA-E2-A109	TCGA	chr17	7577538	C	T	32	30	78.125	0
TP53	TCGA-B6-A0WX	TCGA	chr17	7577539	G	A	58	26	46.5517	0
TP53	DF-2953	Targeted sequencing	chr17	7578177	C	A	402	984	67.6617	0.914634
TP53	TCGA-A7-A13D	TCGA	chr17	7578188	C	A	68	14	75	0
TP53	DF-2747	Targeted sequencing	chr17	7578191	A	G	619	690	15.1858	0
TP53	TCGA-A7-A26G	TCGA	chr17	7578191	A	G	36	39	11.1111	0
TP53	DF-312	Targeted sequencing	chr17	7578203	C	T	544	312	39.1544	0.641026
TP53	TCGA-AC-A2BK	TCGA	chr17	7578205	C	A	60	23	90	0
TP53	DF-311	Targeted sequencing	chr17	7578211	C	A	474	663	53.1646	0.452489
TP53	DF-400	Targeted sequencing	chr17	7578212	G	A	671	256	21.6095	1.17188
TP53	TCGA-E2-A14X	TCGA	chr17	7578212	G	A	22	30	40.9091	0
TP53	AA2320	Targeted sequencing	chr17	7578236	A	C	638	647	11.7555	0.463679
TP53	TCGA-EW-A3U0	TCGA	chr17	7578239	C	A	68	47	67.6471	0
TP53	DF-3027	Targeted sequencing	chr17	7578281	G	T	714	719	31.0924	0.556328
TP53	TCGA-A8-A075	TCGA	chr17	7578370	C	A	28	17	60.7143	0
TP53	AA1277	Targeted sequencing	chr17	7578382	G	C	220	346	84.5455	0
TP53	DF-199	Targeted sequencing	chr17	7578394	T	C	480	410	15.4167	3.65854
TP53	DF-2850	Targeted sequencing	chr17	7578395	G	A	63	724	28.5714	0.276243
TP53	TCGA-GI-A2C9	TCGA	chr17	7578403	C	T	45	25	71.1111	0
TP53	DF-311	Targeted sequencing	chr17	7578406	C	T	403	465	15.3846	0.430108
TP53	DF-612	Targeted sequencing	chr17	7578413	C	T	346	182	22.8324	3.84615
TP53	AA1738	Targeted sequencing	chr17	7578427	T	C	342	330	17.5439	0.30303
TP53	TCGA-EW-A1PB	TCGA	chr17	7578442	T	C	32	19	50	0
TP53	AA1106	Targeted sequencing	chr17	7579312	C	T	569	727	14.0598	0.275103
TP53	TCGA-BH-A0BW	TCGA	chr17	7579312	C	G	30	25	36.6667	0
TP53	TCGA-B6-A0WX	TCGA	chr17	7579346	A	T	65	28	29.2308	0
TP53	DF-148	Targeted sequencing	chr17	7579355	A	G	157	149	28.0255	2.68456
TP53	TCGA-A2-A3XX	TCGA	chr17	7579355	A	G	40	27	62.5	0
TP53	AA1740	Targeted sequencing	chr17	7579358	C	CGGA	381	567	40.6824	0
TP53	DF-609	Targeted sequencing	chr17	7579366	G	T	84	226	50	0.442478
TP53	DF-2534	Targeted sequencing	chr17	7579389	G	A	398	403	27.8894	1.24069
TP53	TCGA-E2-A1LL	TCGA	chr17	7579415	C	T	30	24	40	0
TP53	UCI-1821517	Targeted sequencing	chr17	7579536	C	A	251	381	54.1833	0.524934
TP53	DF-545	Targeted sequencing	chr17	7579538	A	AT	285	99	20.3509	0
