# Supplementary material for: Identifying DNase I hypersensitive sites as driver distal regulatory elements in breast cancer
Source: Nat Commun. 2017 Sep 5;8:436. doi: 10.1038/s41467-017-00100-x (PMC5585396; doi:10.1038/s41467-017-00100-x)
Supplement: Supplementary file 10 — Supplementary Data 9 [file 41467_2017_100_MOESM10_ESM.xlsx]

## Sheet: Sheet1
Supplementary Data 9: Filter 4: Identifying driver DHS mutations in a prevalence screen
We investigated the presence of mutations in the 73 putative driver DHSs in 745 breast cancer samples: 50 derived from TCGA, 135 that underwent targeted sequencing and 560 from an independent study (BRCA-EU). Filter 4 retains the 10 DHSs that harbor a combined 78 mutations in the replication samples: 11 in the targeted sequencing samples, 20 in the TCGA samples and 47 in the BRCA-EU samples. The …
DHS	Sample	Replication sample type	Chromosome	Position	Reference allele	Alternative allele	Read depth (tumor)	Read depth (germline)	Allelic frequency (tumor)	Allelic frequency (germline)
chr1:185903622-185904645	PD24333a	BRCA-EU	chr1	185904001	T	C
chr1:21660551-21662029	PD4072a	BRCA-EU	chr1	21660786	C	G
chr2:218332114-218332448	DF-2855	Targeted sequencing	chr2	218332266	A	G	16	75	18.75	0
chr1:21660551-21662029	PD6405a	BRCA-EU	chr1	21661745	C	G
chr20:62115827-62119284	TCGA-EW-A1J5	TCGA	chr20	62118282	A	G	23	33	21.7391	3.0303
chr1:21660551-21662029	PD13603a	BRCA-EU	chr1	21661555	T	G
chr1:46476793-46477209	PD9568a	BRCA-EU	chr1	46476824	C	-
chr1:46476793-46477209	PD22355a	BRCA-EU	chr1	46476865	C	T
chr19:14191744-14193178	AA952	Targeted sequencing	chr19	14192340	C	A	180	143	16.1111	0
chr1:46476793-46477209	PD6410a	BRCA-EU	chr1	46477152	C	T
chr1:928510-931954	PD9576a	BRCA-EU	chr1	928703	C	G
chr1:928510-931954	PD4977a	BRCA-EU	chr1	930053	G	A
chr1:928510-931954	PD18020a	BRCA-EU	chr1	930797	G	C
chr15:78292337-78292883	PD14458a	BRCA-EU	chr15	78292380	A	G
chr15:78292337-78292883	PD4199a	BRCA-EU	chr15	78292544	G	A
chr3:196189710-196189944	TCGA-A2-A25B	TCGA	chr3	196189887	C	G	31	18	51.6129	0
chr3:196189710-196189944	TCGA-GM-A3XL	TCGA	chr3	196189887	C	G	37	29	27.027	0
chr2:216531968-216533440	PD24214a	BRCA-EU	chr2	216532985	A	T
chr2:216531968-216533440	PD24320a	BRCA-EU	chr2	216532635	G	A
chr5:102609590-102610013	DF-3048	Targeted sequencing	chr5	102609750	C	G	232	452	28.4483	0.442478
chr2:216531968-216533440	PD24194a	BRCA-EU	chr2	216532560	G	T
chr8:579137-581436	TCGA-AO-A0JM	TCGA	chr8	580156	C	G	30	43	33.3333	2.32558
chr1:21660551-21662029	DF-2855	Targeted sequencing	chr1	21661878	C	T	14	86	35.7143	1.16279
chr20:62115827-62119284	PD11339a	BRCA-EU	chr20	62116662	A	C
chr1:46476793-46477209	TCGA-AO-A0JM	TCGA	chr1	46476944	C	T	74	32	17.5676	0
chr20:62115827-62119284	PD11755a	BRCA-EU	chr20	62116270	A	G
chr1:185903622-185904645	TCGA-AR-A256	TCGA	chr1	185904577	C	T	21	51	47.619	0
chr20:62115827-62119284	DF-2815	Targeted sequencing	chr20	62116557	C	T	26	18	11.5385	0
chr20:62115827-62119284	TCGA-E2-A15K	TCGA	chr20	62116577	C	T	30	20	33.3333	0
chr20:62115827-62119284	DF-2856	Targeted sequencing	chr20	62116771	C	T	16	69	18.75	0
chr20:62115827-62119284	PD11368a	BRCA-EU	chr20	62119047	C	A
chr20:62115827-62119284	PD9599a	BRCA-EU	chr20	62117868	C	T
chr20:62115827-62119284	PD7426a	BRCA-EU	chr20	62118212	C	T
chr20:62115827-62119284	TCGA-B6-A0WX	TCGA	chr20	62118250	C	T	15	34	20	0
chr20:62115827-62119284	TCGA-E2-A109	TCGA	chr20	62118486	C	T	65	50	15.3846	2
chr6:28948439-28951450	DF-2850	Targeted sequencing	chr6	28949312	C	T	32	196	12.5	0
chr20:62115827-62119284	PD22355a	BRCA-EU	chr20	62118213	C	T
chr20:62115827-62119284	PD13302a	BRCA-EU	chr20	62116885	G	T
chr20:62115827-62119284	PD18247a	BRCA-EU	chr20	62117683	G	T
chr20:62115827-62119284	PD11368a	BRCA-EU	chr20	62119030	G	T
chr20:62115827-62119284	PD4115a	BRCA-EU	chr20	62117295	T	A
chr5:1325957-1328153	PD4841a	BRCA-EU	chr5	1326988	A	G
chr5:1325957-1328153	PD13629a	BRCA-EU	chr5	1326505	C	G
chr1:928510-931954	TCGA-E2-A109	TCGA	chr1	931772	G	A	44	42	15.9091	2.38095
chr5:1325957-1328153	PD13760a	BRCA-EU	chr5	1327445	C	G
chr5:1325957-1328153	PD11465a	BRCA-EU	chr5	1327062	G	A
chr2:216531968-216533440	UCI-2224680	Targeted sequencing	chr2	216533394	G	A	502	471	19.3227	0.636943
chr22:45987462-45987772	TCGA-AR-A24Z	TCGA	chr22	45987667	G	A	40	27	20	0
chr22:45987462-45987772	TCGA-BH-A0BW	TCGA	chr22	45987667	G	A	43	25	13.9535	0
chr22:45987462-45987772	TCGA-GM-A3XL	TCGA	chr22	45987667	G	A	38	18	10.5263	0
chr5:1325957-1328153	PD14442a	BRCA-EU	chr5	1326908	T	A
chr5:1325957-1328153	PD13629a	BRCA-EU	chr5	1326501	T	C
chr6:28948439-28951450	PD24314a	BRCA-EU	chr6	28949469	C	A
chr6:28948439-28951450	PD24194a	BRCA-EU	chr6	28949944	C	A
chr6:28948439-28951450	PD8982a	BRCA-EU	chr6	28949535	C	G
chr6:28948439-28951450	PD13299a	BRCA-EU	chr6	28949524	C	T
chr8:579137-581436	TCGA-E9-A1NH	TCGA	chr8	580698	G	A	36	27	11.1111	0
chr6:28948439-28951450	PD24194a	BRCA-EU	chr6	28949821	C	T
chr15:78292337-78292883	TCGA-AR-A2LK	TCGA	chr15	78292823	G	C	35	27	11.4286	0
chr16:28081546-28081590	TCGA-EW-A1J5	TCGA	chr16	28081563	G	C	48	20	29.1667	0
chr5:1325957-1328153	TCGA-BH-A0H6	TCGA	chr5	1326904	G	C	47	36	10.6383	0
chr5:102609590-102610013	DF-2855	Targeted sequencing	chr5	102609715	G	C	129	447	10.8527	0.223714
chr6:28948439-28951450	PD13752a	BRCA-EU	chr6	28950014	C	T
chr6:28948439-28951450	PD5932a	BRCA-EU	chr6	28950037	CGGTCAGGGAATGAGGTTTTTCTGTTTTAACCT	-
chr6:28948439-28951450	PD13604a	BRCA-EU	chr6	28949509	G	A
chr6:28948439-28951450	PD6727b	BRCA-EU	chr6	28949511	G	A
chr6:28948439-28951450	PD11748a	BRCA-EU	chr6	28949841	G	A
chr6:28948439-28951450	DF-2855	Targeted sequencing	chr6	28950486	G	T	298	726	8.05369	0.413223
chr6:28948439-28951450	PD9576a	BRCA-EU	chr6	28950039	G	A
chr6:28948439-28951450	PD24195a	BRCA-EU	chr6	28950052	G	A
chr6:28948439-28951450	PD13753a	BRCA-EU	chr6	28950056	T	C
chr8:579137-581436	PD11750a	BRCA-EU	chr8	580332	C	T
chr5:1325957-1328153	TCGA-A2-A259	TCGA	chr5	1327544	T	C	62	36	12.9032	2.77778
chr5:1325957-1328153	TCGA-BH-A0DT	TCGA	chr5	1327544	T	C	67	28	13.4328	0
chr5:1325957-1328153	TCGA-BH-A0H0	TCGA	chr5	1327722	T	C	95	32	11.5789	0
chr8:579137-581436	PD13761a	BRCA-EU	chr8	580370	C	T
chr8:579137-581436	PD7426a	BRCA-EU	chr8	581293	G	C
chr5:1325957-1328153	TCGA-BH-A0DT	TCGA	chr5	1327333	T	G	39	25	10.2564	4
