# Supplementary material for: Identifying DNase I hypersensitive sites as driver distal regulatory elements in breast cancer
Source: Nat Commun. 2017 Sep 5;8:436. doi: 10.1038/s41467-017-00100-x (PMC5585396; doi:10.1038/s41467-017-00100-x)
Supplement: Supplementary file 11 — Supplementary Data 10 [file 41467_2017_100_MOESM11_ESM.xlsx]

## Sheet: Sheet1
Supplementary Data 10: Interval analysis of the mutation rate in the 16 driver DHSs by comparison to their surrounding 100 kb in all cancer types
Mutations were detected in the 100 kb surrounding each of the ten driver DHSs (Figure 3B). The length of the surrounding region is not 100 kb because repetitive elements were excluded from the analysis. Log2 odds ratio was calculated between the mutation rate in the DHS and the mutation rate in its surrounding region. The test statistic p was calculated using the Poisson model and assuming that e…
DHS					Surrounding 100 kbp			Tests
DHS	Tumor type	Number of mutations	Length (bp)	Mutation rate	Number of mutations	Length (bp)	Mutation rate	Log2 (odds ratio)	P-value	FDR < 0.05 threshold
chr1:185903622-185904645	all_tumors	0	846	0	4	65060	6.14817e-05	-10	1	0.017
chr1:185903622-185904645	BLCA	0	846	0	0	65060	0	0	N/A	0.018
chr1:185903622-185904645	CESC	0	846	0	0	65060	0	0	N/A	0.014
chr1:185903622-185904645	COAD	0	846	0	0	65060	0	0	N/A	0.008
chr1:185903622-185904645	GBM	0	846	0	0	65060	0	0	N/A	0.032
chr1:185903622-185904645	HNSC	0	846	0	0	65060	0	0	N/A	0.009
chr1:185903622-185904645	KICH	0	846	0	0	65060	0	0	N/A	0.034
chr1:185903622-185904645	KIRC	0	846	0	0	65060	0	0	N/A	1
chr1:185903622-185904645	KIRP	0	846	0	0	65060	0	0	N/A	0.028
chr1:185903622-185904645	LGG	0	846	0	0	65060	0	0	N/A	0.04
chr1:185903622-185904645	LIHC	0	846	0	0	65060	0	0	N/A	0.033
chr1:185903622-185904645	LUAD	0	846	0	0	65060	0	0	N/A	0.006
chr1:185903622-185904645	LUSC	0	846	0	0	65060	0	0	N/A	0.014
chr1:185903622-185904645	OV	0	846	0	2	65060	3.07409e-05	-10	1	0.026
chr1:185903622-185904645	PRAD	0	846	0	0	65060	0	0	N/A	0.023
chr1:185903622-185904645	READ	0	846	0	1	65060	1.53704e-05	-10	1	0.016
chr1:185903622-185904645	SKCM	0	846	0	0	65060	0	0	N/A	0.047
chr1:185903622-185904645	STAD	0	846	0	1	65060	1.53704e-05	-10	1	0.007
chr1:185903622-185904645	THCA	0	846	0	0	65060	0	0	N/A	0.057
chr1:185903622-185904645	UCEC	0	846	0	0	65060	0	0	N/A	0.02
chr1:21660551-21662029	all_tumors	11	929	0.0118407	285	45748	0.00622978	0.9265	0.0344529	0.017
chr1:21660551-21662029	BLCA	1	929	0.00107643	50	45748	0.00109294	-0.0219699	0.637723	0.018
chr1:21660551-21662029	CESC	0	929	0	0	45748	0	0	N/A	0.014
chr1:21660551-21662029	COAD	1	929	0.00107643	44	45748	0.000961791	0.162455	0.59078	0.008
chr1:21660551-21662029	GBM	0	929	0	4	45748	8.74355e-05	-10	1	0.032
chr1:21660551-21662029	HNSC	2	929	0.00215285	16	45748	0.000349742	2.62189	0.0426302	0.009
chr1:21660551-21662029	KICH	0	929	0	0	45748	0	0	N/A	0.034
chr1:21660551-21662029	KIRC	0	929	0	0	45748	0	0	N/A	1
chr1:21660551-21662029	KIRP	0	929	0	2	45748	4.37178e-05	-10	1	0.028
chr1:21660551-21662029	LGG	0	929	0	2	45748	4.37178e-05	-10	1	0.04
chr1:21660551-21662029	LIHC	1	929	0.00107643	1	45748	2.18589e-05	5.62189	0.0201021	0.033
chr1:21660551-21662029	LUAD	2	929	0.00215285	42	45748	0.000918073	1.22957	0.210332	0.006
chr1:21660551-21662029	LUSC	0	929	0	2	45748	4.37178e-05	-10	1	0.014
chr1:21660551-21662029	OV	0	929	0	4	45748	8.74355e-05	-10	1	0.026
chr1:21660551-21662029	PRAD	0	929	0	1	45748	2.18589e-05	-10	1	0.023
chr1:21660551-21662029	READ	0	929	0	37	45748	0.000808779	-10	1	0.016
chr1:21660551-21662029	SKCM	0	929	0	5	45748	0.000109294	-10	1	0.047
chr1:21660551-21662029	STAD	1	929	0.00107643	11	45748	0.000240448	2.16245	0.200186	0.007
chr1:21660551-21662029	THCA	0	929	0	5	45748	0.000109294	-10	1	0.057
chr1:21660551-21662029	UCEC	3	929	0.00322928	59	45748	0.00128967	1.32421	0.120103	0.02
chr1:46476793-46477209	all_tumors	3	400	0.0075	235	44402	0.00529255	0.502926	0.354963	0.017
chr1:46476793-46477209	BLCA	1	400	0.0025	47	44402	0.00105851	1.23989	0.345186	0.018
chr1:46476793-46477209	CESC	0	400	0	0	44402	0	0	N/A	0.014
chr1:46476793-46477209	COAD	1	400	0.0025	53	44402	0.00119364	1.06656	0.37964	0.008
chr1:46476793-46477209	GBM	0	400	0	1	44402	2.25215e-05	-10	1	0.032
chr1:46476793-46477209	HNSC	0	400	0	8	44402	0.000180172	-10	1	0.009
chr1:46476793-46477209	KICH	0	400	0	1	44402	2.25215e-05	-10	1	0.034
chr1:46476793-46477209	KIRC	0	400	0	1	44402	2.25215e-05	-10	1	1
chr1:46476793-46477209	KIRP	0	400	0	4	44402	9.0086e-05	-10	1	0.028
chr1:46476793-46477209	LGG	0	400	0	0	44402	0	0	N/A	0.04
chr1:46476793-46477209	LIHC	1	400	0.0025	1	44402	2.25215e-05	6.79448	0.00896815	0.033
chr1:46476793-46477209	LUAD	0	400	0	12	44402	0.000270258	-10	1	0.006
chr1:46476793-46477209	LUSC	0	400	0	1	44402	2.25215e-05	-10	1	0.014
chr1:46476793-46477209	OV	0	400	0	1	44402	2.25215e-05	-10	1	0.026
chr1:46476793-46477209	PRAD	0	400	0	0	44402	0	0	N/A	0.023
chr1:46476793-46477209	READ	0	400	0	34	44402	0.000765731	-10	1	0.016
chr1:46476793-46477209	SKCM	0	400	0	2	44402	4.5043e-05	-10	1	0.047
chr1:46476793-46477209	STAD	0	400	0	10	44402	0.000225215	-10	1	0.007
chr1:46476793-46477209	THCA	0	400	0	7	44402	0.000157651	-10	1	0.057
chr1:46476793-46477209	UCEC	0	400	0	52	44402	0.00117112	-10	1	0.02
chr1:928510-931954	all_tumors	21	1721	0.0122022	562	76214	0.00737397	0.726628	0.0199889	0.017
chr1:928510-931954	BLCA	1	1721	0.000581058	62	76214	0.000813499	-0.485459	0.753411	0.018
chr1:928510-931954	CESC	0	1721	0	4	76214	5.24838e-05	-10	1	0.014
chr1:928510-931954	COAD	4	1721	0.00232423	69	76214	0.000905345	1.36021	0.073145	0.008
chr1:928510-931954	GBM	0	1721	0	12	76214	0.000157451	-10	1	0.032
chr1:928510-931954	HNSC	1	1721	0.000581058	14	76214	0.000183693	1.66138	0.27104	0.009
chr1:928510-931954	KICH	1	1721	0.000581058	0	76214	0	10	N/A	0.034
chr1:928510-931954	KIRC	0	1721	0	1	76214	1.31209e-05	-10	1	1
chr1:928510-931954	KIRP	2	1721	0.00116212	6	76214	7.87257e-05	3.88377	0.00838996	0.028
chr1:928510-931954	LGG	0	1721	0	3	76214	3.93628e-05	-10	1	0.04
chr1:928510-931954	LIHC	2	1721	0.00116212	4	76214	5.24838e-05	4.46874	0.00384175	0.033
chr1:928510-931954	LUAD	2	1721	0.00116212	143	76214	0.0018763	-0.691134	0.832557	0.006
chr1:928510-931954	LUSC	0	1721	0	10	76214	0.000131209	-10	1	0.014
chr1:928510-931954	OV	1	1721	0.000581058	9	76214	0.000118089	2.29881	0.18391	0.026
chr1:928510-931954	PRAD	0	1721	0	2	76214	2.62419e-05	-10	1	0.023
chr1:928510-931954	READ	1	1721	0.000581058	30	76214	0.000393628	0.561846	0.492082	0.016
chr1:928510-931954	SKCM	0	1721	0	9	76214	0.000118089	-10	1	0.047
chr1:928510-931954	STAD	1	1721	0.000581058	31	76214	0.000406749	0.514541	0.503423	0.007
chr1:928510-931954	THCA	2	1721	0.00116212	13	76214	0.000170572	2.7683	0.0355148	0.057
chr1:928510-931954	UCEC	3	1721	0.00174317	140	76214	0.00183693	-0.0755835	0.611974	0.02
chr15:78292337-78292883	all_tumors	0	534	0	0	62872	0	0	N/A	0.017
chr15:78292337-78292883	BLCA	0	534	0	0	62872	0	0	N/A	0.018
chr15:78292337-78292883	CESC	0	534	0	0	62872	0	0	N/A	0.014
chr15:78292337-78292883	COAD	0	534	0	0	62872	0	0	N/A	0.008
chr15:78292337-78292883	GBM	0	534	0	0	62872	0	0	N/A	0.032
chr15:78292337-78292883	HNSC	0	534	0	0	62872	0	0	N/A	0.009
chr15:78292337-78292883	KICH	0	534	0	0	62872	0	0	N/A	0.034
chr15:78292337-78292883	KIRC	0	534	0	0	62872	0	0	N/A	1
chr15:78292337-78292883	KIRP	0	534	0	0	62872	0	0	N/A	0.028
chr15:78292337-78292883	LGG	0	534	0	0	62872	0	0	N/A	0.04
chr15:78292337-78292883	LIHC	0	534	0	0	62872	0	0	N/A	0.033
chr15:78292337-78292883	LUAD	0	534	0	0	62872	0	0	N/A	0.006
chr15:78292337-78292883	LUSC	0	534	0	0	62872	0	0	N/A	0.014
chr15:78292337-78292883	OV	0	534	0	0	62872	0	0	N/A	0.026
chr15:78292337-78292883	PRAD	0	534	0	0	62872	0	0	N/A	0.023
chr15:78292337-78292883	READ	0	534	0	0	62872	0	0	N/A	0.016
chr15:78292337-78292883	SKCM	0	534	0	0	62872	0	0	N/A	0.047
chr15:78292337-78292883	STAD	0	534	0	0	62872	0	0	N/A	0.007
chr15:78292337-78292883	THCA	0	534	0	0	62872	0	0	N/A	0.057
chr15:78292337-78292883	UCEC	0	534	0	0	62872	0	0	N/A	0.02
chr2:216531968-216533440	all_tumors	9	1389	0.00647948	416	57740	0.00720471	-0.153062	0.668007	0.017
chr2:216531968-216533440	BLCA	0	1389	0	14	57740	0.000242466	-10	1	0.018
chr2:216531968-216533440	CESC	0	1389	0	3	57740	5.1957e-05	-10	1	0.014
chr2:216531968-216533440	COAD	2	1389	0.00143988	155	57740	0.00268445	-0.898672	0.886397	0.008
chr2:216531968-216533440	GBM	0	1389	0	3	57740	5.1957e-05	-10	1	0.032
chr2:216531968-216533440	HNSC	0	1389	0	21	57740	0.000363699	-10	1	0.009
chr2:216531968-216533440	KICH	0	1389	0	0	57740	0	0	N/A	0.034
chr2:216531968-216533440	KIRC	0	1389	0	0	57740	0	0	N/A	1
chr2:216531968-216533440	KIRP	0	1389	0	1	57740	1.7319e-05	-10	1	0.028
chr2:216531968-216533440	LGG	0	1389	0	4	57740	6.92761e-05	-10	1	0.04
chr2:216531968-216533440	LIHC	0	1389	0	3	57740	5.1957e-05	-10	1	0.033
chr2:216531968-216533440	LUAD	1	1389	0.000719942	16	57740	0.000277104	1.37745	0.31948	0.006
chr2:216531968-216533440	LUSC	0	1389	0	5	57740	8.65951e-05	-10	1	0.014
chr2:216531968-216533440	OV	0	1389	0	9	57740	0.000155871	-10	1	0.026
chr2:216531968-216533440	PRAD	1	1389	0.000719942	0	57740	0	10	N/A	0.023
chr2:216531968-216533440	READ	1	1389	0.000719942	83	57740	0.00143748	-0.997587	0.864212	0.016
chr2:216531968-216533440	SKCM	0	1389	0	11	57740	0.000190509	-10	1	0.047
chr2:216531968-216533440	STAD	1	1389	0.000719942	19	57740	0.000329061	1.12953	0.366862	0.007
chr2:216531968-216533440	THCA	1	1389	0.000719942	17	57740	0.000294423	1.28999	0.335655	0.057
chr2:216531968-216533440	UCEC	2	1389	0.00143988	52	57740	0.000900589	0.677013	0.355693	0.02
chr20:62115827-62119284	all_tumors	60	2679	0.0223964	685	70284	0.00974617	1.20036	9.72204e-09	0.017
chr20:62115827-62119284	BLCA	7	2679	0.00261292	77	70284	0.00109556	1.254	0.0303373	0.018
chr20:62115827-62119284	CESC	0	2679	0	3	70284	4.2684e-05	-10	1	0.014
chr20:62115827-62119284	COAD	4	2679	0.00149309	73	70284	0.00103864	0.523605	0.304177	0.008
chr20:62115827-62119284	GBM	3	2679	0.00111982	9	70284	0.000128052	3.12847	0.0052139	0.032
chr20:62115827-62119284	HNSC	4	2679	0.00149309	24	70284	0.000341472	2.12847	0.0142026	0.009
chr20:62115827-62119284	KICH	0	2679	0	5	70284	7.11399e-05	-10	1	0.034
chr20:62115827-62119284	KIRC	0	2679	0	3	70284	4.2684e-05	-10	1	1
chr20:62115827-62119284	KIRP	0	2679	0	19	70284	0.000270332	-10	1	0.028
chr20:62115827-62119284	LGG	2	2679	0.000746547	2	70284	2.8456e-05	4.71343	0.00276224	0.04
chr20:62115827-62119284	LIHC	0	2679	0	6	70284	8.53679e-05	-10	1	0.033
chr20:62115827-62119284	LUAD	12	2679	0.00447928	173	70284	0.00246144	0.863764	0.0370867	0.006
chr20:62115827-62119284	LUSC	1	2679	0.000373274	19	70284	0.000270332	0.465502	0.515297	0.014
chr20:62115827-62119284	OV	4	2679	0.00149309	16	70284	0.000227648	2.71343	0.00355692	0.026
chr20:62115827-62119284	PRAD	0	2679	0	2	70284	2.8456e-05	-10	1	0.023
chr20:62115827-62119284	READ	3	2679	0.00111982	66	70284	0.000939047	0.253998	0.46021	0.016
chr20:62115827-62119284	SKCM	2	2679	0.000746547	9	70284	0.000128052	2.5435	0.0469683	0.047
chr20:62115827-62119284	STAD	3	2679	0.00111982	30	70284	0.00042684	1.3915	0.108498	0.007
chr20:62115827-62119284	THCA	4	2679	0.00149309	10	70284	0.00014228	3.3915	0.000649654	0.057
chr20:62115827-62119284	UCEC	11	2679	0.00410601	139	70284	0.00197769	1.05392	0.0199572	0.02
chr5:1325957-1328153	all_tumors	73	2147	0.0340009	873	60174	0.0145079	1.22873	1.19494e-10	0.017
chr5:1325957-1328153	BLCA	7	2147	0.00326036	58	60174	0.000963871	1.75812	0.00542873	0.018
chr5:1325957-1328153	CESC	1	2147	0.000465766	6	60174	9.97108e-05	2.22378	0.192716	0.014
chr5:1325957-1328153	COAD	13	2147	0.00605496	89	60174	0.00147904	2.03345	2.88141e-05	0.008
chr5:1325957-1328153	GBM	9	2147	0.0041919	29	60174	0.000481936	3.12069	1.48315e-06	0.032
chr5:1325957-1328153	HNSC	4	2147	0.00186306	75	60174	0.00124639	0.579927	0.280622	0.009
chr5:1325957-1328153	KICH	1	2147	0.000465766	8	60174	0.000132948	1.80875	0.248316	0.034
chr5:1325957-1328153	KIRC	0	2147	0	1	60174	1.66185e-05	-10	1	1
chr5:1325957-1328153	KIRP	4	2147	0.00186306	47	60174	0.000781068	1.25416	0.0897725	0.028
chr5:1325957-1328153	LGG	2	2147	0.000931532	19	60174	0.000315751	1.56082	0.148166	0.04
chr5:1325957-1328153	LIHC	3	2147	0.0013973	27	60174	0.000448699	1.63882	0.0736861	0.033
chr5:1325957-1328153	LUAD	3	2147	0.0013973	153	60174	0.00254263	-0.863679	0.909057	0.006
chr5:1325957-1328153	LUSC	2	2147	0.000931532	24	60174	0.000398843	1.22378	0.211579	0.014
chr5:1325957-1328153	OV	4	2147	0.00186306	26	60174	0.00043208	2.10831	0.0148703	0.026
chr5:1325957-1328153	PRAD	1	2147	0.000465766	22	60174	0.000365606	0.349315	0.543861	0.023
chr5:1325957-1328153	READ	3	2147	0.0013973	59	60174	0.00098049	0.511066	0.351749	0.016
chr5:1325957-1328153	SKCM	1	2147	0.000465766	11	60174	0.000182803	1.34931	0.324619	0.047
chr5:1325957-1328153	STAD	6	2147	0.0027946	46	60174	0.00076445	1.87015	0.0068009	0.007
chr5:1325957-1328153	THCA	5	2147	0.00232883	24	60174	0.000398843	2.54571	0.00189406	0.057
chr5:1325957-1328153	UCEC	4	2147	0.00186306	149	60174	0.00247615	-0.410422	0.776602	0.02
chr6:28948439-28951450	all_tumors	16	1959	0.00816743	423	43926	0.00962983	-0.237628	0.77629	0.017
chr6:28948439-28951450	BLCA	3	1959	0.00153139	22	43926	0.000500842	1.61242	0.076867	0.018
chr6:28948439-28951450	CESC	0	1959	0	2	43926	4.55311e-05	-10	1	0.014
chr6:28948439-28951450	COAD	6	1959	0.00306279	93	43926	0.0021172	0.53269	0.238341	0.008
chr6:28948439-28951450	GBM	0	1959	0	3	43926	6.82967e-05	-10	1	0.032
chr6:28948439-28951450	HNSC	1	1959	0.000510465	16	43926	0.000364249	0.486886	0.510105	0.009
chr6:28948439-28951450	KICH	0	1959	0	0	43926	0	0	N/A	0.034
chr6:28948439-28951450	KIRC	0	1959	0	0	43926	0	0	N/A	1
chr6:28948439-28951450	KIRP	1	1959	0.000510465	4	43926	9.10622e-05	2.48689	0.163385	0.028
chr6:28948439-28951450	LGG	0	1959	0	1	43926	2.27656e-05	-10	1	0.04
chr6:28948439-28951450	LIHC	0	1959	0	3	43926	6.82967e-05	-10	1	0.033
chr6:28948439-28951450	LUAD	1	1959	0.000510465	56	43926	0.00127487	-1.32047	0.917707	0.006
chr6:28948439-28951450	LUSC	0	1959	0	11	43926	0.000250421	-10	1	0.014
chr6:28948439-28951450	OV	0	1959	0	1	43926	2.27656e-05	-10	1	0.026
chr6:28948439-28951450	PRAD	0	1959	0	1	43926	2.27656e-05	-10	1	0.023
chr6:28948439-28951450	READ	2	1959	0.00102093	77	43926	0.00175295	-0.779901	0.856972	0.016
chr6:28948439-28951450	SKCM	1	1959	0.000510465	2	43926	4.55311e-05	3.48689	0.0853332	0.047
chr6:28948439-28951450	STAD	0	1959	0	18	43926	0.00040978	-10	1	0.007
chr6:28948439-28951450	THCA	0	1959	0	12	43926	0.000273187	-10	1	0.057
chr6:28948439-28951450	UCEC	1	1959	0.000510465	101	43926	0.00229932	-2.17133	0.988939	0.02
chr8:579137-581436	all_tumors	105	2145	0.048951	641	64427	0.00994924	2.29868	3.33067e-16	0.017
chr8:579137-581436	BLCA	5	2145	0.002331	33	64427	0.000512208	2.18615	0.00540864	0.018
chr8:579137-581436	CESC	4	2145	0.0018648	7	64427	0.00010865	4.10126	0.000102086	0.014
chr8:579137-581436	COAD	9	2145	0.0041958	128	64427	0.00198674	1.07854	0.0302116	0.008
chr8:579137-581436	GBM	5	2145	0.002331	19	64427	0.000294907	2.98262	0.000500302	0.032
chr8:579137-581436	HNSC	5	2145	0.002331	17	64427	0.000263865	3.14308	0.000303003	0.009
chr8:579137-581436	KICH	3	2145	0.0013986	2	64427	3.10429e-05	5.49358	4.68128e-05	0.034
chr8:579137-581436	KIRC	0	2145	0	1	64427	1.55214e-05	-10	1	1
chr8:579137-581436	KIRP	7	2145	0.0032634	15	64427	0.000232822	3.80908	9.9454e-07	0.028
chr8:579137-581436	LGG	6	2145	0.0027972	14	64427	0.0002173	3.68622	9.56802e-06	0.04
chr8:579137-581436	LIHC	9	2145	0.0041958	8	64427	0.000124172	5.07854	1.46319e-11	0.033
chr8:579137-581436	LUAD	13	2145	0.00606061	80	64427	0.00124172	2.28713	4.67708e-06	0.006
chr8:579137-581436	LUSC	5	2145	0.002331	11	64427	0.000170736	3.77111	4.0516e-05	0.014
chr8:579137-581436	OV	3	2145	0.0013986	20	64427	0.000310429	2.17165	0.0301213	0.026
chr8:579137-581436	PRAD	5	2145	0.002331	7	64427	0.00010865	4.42319	4.72061e-06	0.023
chr8:579137-581436	READ	7	2145	0.0032634	77	64427	0.00119515	1.44918	0.0160375	0.016
chr8:579137-581436	SKCM	0	2145	0	3	64427	4.65643e-05	-10	1	0.047
chr8:579137-581436	STAD	4	2145	0.0018648	50	64427	0.000776072	1.26476	0.0879771	0.007
chr8:579137-581436	THCA	6	2145	0.0027972	27	64427	0.000419079	2.73869	0.000341348	0.057
chr8:579137-581436	UCEC	9	2145	0.0041958	122	64427	0.00189362	1.1478	0.0232609	0.02
