# Supplementary material for: Identifying DNase I hypersensitive sites as driver distal regulatory elements in breast cancer
Source: Nat Commun. 2017 Sep 5;8:436. doi: 10.1038/s41467-017-00100-x (PMC5585396; doi:10.1038/s41467-017-00100-x)
Supplement: Supplementary file 12 — Supplementary Data 11 [file 41467_2017_100_MOESM12_ESM.xlsx]

## Sheet: Sheet1
Supplementary Data 11: Mutations in the TERT promoter in all cancer types
Shown are the coordinates of mutations in the TERT promoter (chr5:1295089-1295362) in all cancer types. Column B shows the cancer type (full names are described in Supplementary Figure 5). The reference and mutated alleles, read depth coverage and allelic frequency of the mutation in both tumor and matched germline sample are provided. Of the 51 mutations detected, 49 occur at the positions known…
Sample	Tumor type	Chromosome	Position	Reference allele	Alternative allele	Read depth (tumor)	Read depth (germline)	Allelic frequency (tumor)	Allelic frequency (germline)
TCGA-CD-8529	STAD	chr5	1295196	G	C	58	29	0.206897	0
TCGA-H4-A2HQ	BLCA	chr5	1295228	G	A	31	18	0.516129	0
TCGA-DK-A1AA	BLCA	chr5	1295228	G	A	38	66	0.368421	0
TCGA-CF-A27C	BLCA	chr5	1295228	G	A	19	18	0.473684	0
TCGA-DK-A1A7	BLCA	chr5	1295228	G	A	18	10	0.333333	0
TCGA-06-0686	GBM	chr5	1295228	G	A	26	22	0.423077	0
TCGA-19-2620	GBM	chr5	1295228	G	A	34	28	0.264706	0
TCGA-06-0211	GBM	chr5	1295228	G	A	44	47	0.318182	0
TCGA-06-0210	GBM	chr5	1295228	G	A	53	34	0.283019	0
TCGA-06-0744	GBM	chr5	1295228	G	A	26	23	0.384615	0
TCGA-14-1402	GBM	chr5	1295228	G	A	46	31	0.456522	0
TCGA-19-5960	GBM	chr5	1295228	G	A	14	28	0.5	0
TCGA-27-2523	GBM	chr5	1295228	G	A	29	26	0.482759	0
TCGA-02-2485	GBM	chr5	1295228	G	A	27	8	0.481481	0
TCGA-14-2554	GBM	chr5	1295228	G	A	28	26	0.321429	0
TCGA-06-0125	GBM	chr5	1295228	G	A	34	35	0.411765	0
TCGA-06-0214	GBM	chr5	1295228	G	A	25	25	0.4	0
TCGA-06-5415	GBM	chr5	1295228	G	A	19	21	0.368421	0
TCGA-06-0171	GBM	chr5	1295228	G	A	33	27	0.393939	0
TCGA-14-1823	GBM	chr5	1295228	G	A	23	16	0.173913	0
TCGA-27-2528	GBM	chr5	1295228	G	A	28	29	0.142857	0
TCGA-14-1034	GBM	chr5	1295228	G	A	44	25	0.477273	0
TCGA-DQ-5625	HNSC	chr5	1295228	G	A	33	20	0.121212	0
TCGA-E1-5319	LGG	chr5	1295228	G	A	36	32	0.277778	0
TCGA-HT-7695	LGG	chr5	1295228	G	A	28	32	0.285714	0
TCGA-FG-5964	LGG	chr5	1295228	G	A	32	35	0.4375	0
TCGA-CS-5395	LGG	chr5	1295228	G	A	26	49	0.423077	0
TCGA-HW-7486	LGG	chr5	1295228	G	A	43	46	0.302326	0
TCGA-HW-7487	LGG	chr5	1295228	G	A	28	40	0.321429	0
TCGA-DU-5874	LGG	chr5	1295228	G	A	35	28	0.628571	0
TCGA-CS-6668	LGG	chr5	1295228	G	A	51	35	0.45098	0
TCGA-EZ-7264	LGG	chr5	1295228	G	A	25	42	0.52	0
TCGA-55-7281	LUAD	chr5	1295228	G	A	16	18	0.375	0
TCGA-BJ-A0ZB	THCA	chr5	1295228	G	A	52	26	0.480769	0
TCGA-EM-A22O	THCA	chr5	1295228	G	A	34	41	0.441176	0
TCGA-FE-A22Z	THCA	chr5	1295228	G	A	27	13	0.259259	0
TCGA-BJ-A0Z2	THCA	chr5	1295228	G	A	52	26	0.346154	0
TCGA-E8-A418	THCA	chr5	1295228	G	A	45	22	0.533333	0
TCGA-71-6725	LUAD	chr5	1295239	C	G	22	17	0.136364	0
TCGA-BL-A13J	BLCA	chr5	1295250	G	A	24	32	0.333333	0
TCGA-19-2624	GBM	chr5	1295250	G	A	18	36	0.555556	0
TCGA-41-5651	GBM	chr5	1295250	G	A	18	46	0.555556	0
TCGA-26-5135	GBM	chr5	1295250	G	A	33	21	0.606061	0
TCGA-06-0745	GBM	chr5	1295250	G	A	27	31	0.407407	0
TCGA-27-1831	GBM	chr5	1295250	G	A	35	28	0.4	0
TCGA-26-5132	GBM	chr5	1295250	G	A	34	32	0.470588	0
TCGA-BA-5556	HNSC	chr5	1295250	G	A	53	16	0.301887	0
TCGA-BA-5149	HNSC	chr5	1295250	G	A	50	36	0.3	0
TCGA-E1-5318	LGG	chr5	1295250	G	A	34	35	0.470588	0
TCGA-EB-A24D	SKCM	chr5	1295250	G	A	50	22	0.16	0
TCGA-GN-A26C	SKCM	chr5	1295250	G	A	42	41	0.142857	0
