# Supplementary material for: Identifying DNase I hypersensitive sites as driver distal regulatory elements in breast cancer
Source: Nat Commun. 2017 Sep 5;8:436. doi: 10.1038/s41467-017-00100-x (PMC5585396; doi:10.1038/s41467-017-00100-x)
Supplement: Supplementary file 13 — Supplementary Data 12 [file 41467_2017_100_MOESM13_ESM.xlsx]

## Sheet: Sheet1
Supplementary Data 12: Sequencing statistics for TCGA breast cancer samples with whole-genome sequences
The number of total, duplicated, correctly mapped and correctly paired reads is shown for all 97 breast cancer samples and their matched germline DNA derived from TCGA.
Barcode	Use	Tumor				Germline
		Reads	Duplicates	Mapped	Paired	Reads	Duplicates	Mapped	Paired
TCGA-A1-A0SM	Discovery	2163207764	173111424	2060054141	2026911238	1326106750	127023118	1230630376	1201787875
TCGA-A2-A04P	Discovery	1095370238	78461081	1038267911	1007064956	1386720370	211298487	1330287638	1313448732
TCGA-A2-A04Q	Discovery	1617950342	138983019	1524450970	1100506393	1108543723	74557857	1057587359	939272237
TCGA-A2-A04T	Discovery	1240800218	202492572	1194475119	1179128468	1527555024	79511393	1462585600	1439147318
TCGA-A2-A04X	Discovery	2021550064	101057833	1871670378	1822321026	1245763206	58809688	1187117913	1165499217
TCGA-A2-A0CM	Discovery	2149551523	208178927	1997699828	1367952732	1206431762	79527065	1147801174	1014787716
TCGA-A2-A0D0	Discovery	1576301518	93195252	1521520966	1500280672	1033661534	72483329	980668291	965235638
TCGA-A2-A0D1	Discovery	2030700864	146113318	1883388257	1836907916	1147498254	55638319	1084185117	1060983236
TCGA-A2-A0D2	Discovery	1378843048	104492976	1321872452	1289985596	1865714626	213108213	1771099947	1212891080
TCGA-A2-A0EY	Discovery	1814866940	103310565	1728499442	1694888572	1158933012	73054063	1090891593	1067382799
TCGA-A2-A0YG	Discovery	1745025164	104094793	1644897752	1616155949	1029362844	39495745	972990247	953999837
TCGA-A7-A0CE	Discovery	1257359794	80231422	1196850622	1172535156	1105299796	122004847	1063686595	1052481881
TCGA-A8-A07B	Discovery	2207390104	246197521	2067704986	2024623810	1275415914	48204000	1192302094	1166479514
TCGA-A8-A07I	Discovery	2179670358	218318835	2052848954	2005837889	1287535014	105799485	1214142564	1192475900
TCGA-A8-A08L	Discovery	1918254234	141252524	1838114624	1810766597	1065450192	64375058	1006474145	990121462
TCGA-A8-A08S	Discovery	2115317898	152159239	1968725095	1919891530	1178777122	69034447	1118609793	1101449622
TCGA-A8-A092	Discovery	2095731792	163234255	1949234665	1902633224	1211418876	56369853	1128322110	1101632619
TCGA-A8-A094	Discovery	2158386266	138299112	2026334833	1974503298	1147308494	60389034	1101284967	1084170273
TCGA-A8-A09I	Discovery	1969925490	134421144	1874312088	1836278678	1168202582	44050347	1114153583	1092613103
TCGA-A8-A09X	Discovery	1612281636	108523447	1511343978	1480879462	991766520	37995337	940864492	922419676
TCGA-AO-A03L	Discovery	2144078082	157297255	2032072674	1989538601	1290246350	62980518	1205866320	1178826769
TCGA-AO-A03N	Discovery	1798965986	106610894	1706543501	1680113230	1338636586	80727452	1271331331	1251236175
TCGA-AO-A0J2	Discovery	2198648188	161028705	2080737992	2037847319	1268085420	69698515	1181899904	1154299552
TCGA-AO-A0J4	Discovery	1224551408	93120066	1166331986	1136254303	1230589044	91721042	1169373129	1152498886
TCGA-AO-A0J6	Discovery	1184970144	106975344	1120074061	1073914474	1323489300	94795491	1257790328	1239644419
TCGA-AQ-A04J	Discovery	1777330368	167161523	1674355651	1613506171	1028697036	53552547	976987016	965479838
TCGA-AR-A0TX	Discovery	2037448922	115421250	1922791993	1885695447	1284563290	62870514	1214025191	1192233249
TCGA-B6-A0I2	Discovery	2240171552	189693377	2164085475	1466418442	1115089344	58799597	1061026700	1045248198
TCGA-B6-A0I6	Discovery	2347701298	409983887	2214430375	2085757831	1610264356	122667882	1549884963	1367337845
TCGA-B6-A0IJ	Discovery	2378468220	201787427	2246711698	2169214764	1567783825	85012513	1496216470	1305915329
TCGA-B6-A0IQ	Discovery	1724756818	219847515	1623944681	1048848555	1150482610	164486263	1090410844	1071060717
TCGA-B6-A0RE	Discovery	1468578648	91298956	1406704523	1386417620	1188371820	160523307	1138400711	1120029523
TCGA-B6-A0RT	Discovery	2307564218	182752526	2158530366	2064353371	1308002232	83778556	1258358029	1237562926
TCGA-B6-A0RU	Discovery	1096329024	85161119	1046883149	921453204	1173743260	115130335	1117497585	1105534871
TCGA-BH-A0B3	Discovery	1307855926	85022056	1257526572	1229463187	1011052238	129777358	956663963	922169938
TCGA-BH-A0B9	Discovery	1777199995	186789918	1703208686	1395738777	1313651786	91934746	1244364050	1205289676
TCGA-BH-A0E0	Discovery	1372820150	92423518	1318234033	1301028362	1042052156	81945097	986974990	973636301
TCGA-BH-A0WA	Discovery	1143198238	60145673	1086812700	1071978664	1139496220	128845255	1078031377	1062820987
TCGA-BH-A18R	Discovery	2004505110	118129859	1911514912	1881148266	1189171874	47936449	1127228055	1108359313
TCGA-BH-A18U	Discovery	1813651478	139460915	1737462168	1711033028	1210901648	64533502	1145233851	1124096201
TCGA-C8-A12L	Discovery	2062092984	147710056	1950403485	1904385298	1300192296	137200232	1229434172	1207097769
TCGA-C8-A12Q	Discovery	2023012784	149396179	1920202156	1883385357	1281141354	64824766	1213234578	1190676118
TCGA-C8-A130	Discovery	1626742528	99875675	1537466517	1509799794	1308348146	66299050	1222114149	1197918767
TCGA-E2-A14P	Discovery	1877896738	92986027	1781386025	1750909825	1472967354	59759768	1388965156	1359465823
TCGA-E2-A152	Discovery	1846792798	117116825	1732161159	1685919169	1244144668	107296001	1171967810	1145913515
TCGA-E2-A15E	Discovery	1988147048	411948396	1842922285	1797200022	1246671256	111417066	1152433107	1120118746
TCGA-E2-A15H	Discovery	1762666598	206990970	1655409181	1618046397	1235334032	97138894	1161509218	1133704335
TCGA-A2-A0D4	Replication	1832773872	102686689	1742396024	1700669596	1094977902	41676738	1039760501	1003980468
TCGA-A2-A259	Replication	1902413202	90395566	1831938124	1812384668	1186111244	69691987	1148001204	1135673536
TCGA-A2-A25B	Replication	1997214644	140749359	1914808606	1891907165	1091227334	30105946	1037523598	1022257478
TCGA-A2-A3XX	Replication	1836486306	159658344	1775961532	1756571087	1034589856	33998755	1002926425	989984875
TCGA-A2-A3Y0	Replication	1982928714	134479589	1906882077	1885932549	1208786908	71279537	1166695087	1152804305
TCGA-A7-A13D	Replication	1865112890	80794198	1784300081	1756755563	1085316812	111758591	1047176991	1037277296
TCGA-A7-A26G	Replication	1891268904	83055141	1754993873	1712172583	1198029552	124083796	1137559435	1120403850
TCGA-A8-A075	Replication	2170488312	92632372	2033050108	1987701931	1214952770	42687677	1123375921	1100336868
TCGA-A8-A08B	Replication	2026099268	200947683	1879417027	1826200957	1230014556	82695138	1140584368	1112411039
TCGA-AC-A2BK	Replication	2022985884	116111520	1955672033	1937163073	1247734648	41492359	1200076996	1186878437
TCGA-AN-A04D	Replication	1997660274	122144935	1943282759	1925222689	1224862822	41292421	1196314388	1184937072
TCGA-AN-A0AT	Replication	1977577378	133976298	1925355489	1902273896	1127369766	49542214	1082032638	1064317988
TCGA-AN-A0G0	Replication	2090160808	211596573	2043184537	2022210523	1159970328	46490830	1128264560	1116244547
TCGA-AN-A0XR	Replication	1916257552	125118510	1853437722	1836881772	1136112012	55651917	1097722956	1086954718
TCGA-AO-A0JM	Replication	2252065986	117172193	2126744827	2082960645	1343154476	53341869	1269437818	1248178179
TCGA-AO-A124	Replication	1844135394	109093490	1785387863	1761664828	1006212338	37752093	968174952	952712018
TCGA-AO-A12H	Replication	1802977114	203916809	1732892664	1712242795	1109974308	31115549	1040201151	1018488623
TCGA-AR-A1AY	Replication	1842399560	115944598	1759574066	1724270249	1060908150	37303405	1011169055	991257827
TCGA-AR-A24Z	Replication	1720337230	60393416	1673024530	1655112412	1027800968	44035268	956846636	936948836
TCGA-AR-A256	Replication	1634401290	60852217	1593350851	1569232109	1089284144	49896005	1046705551	1033295957
TCGA-AR-A2LK	Replication	1594387564	66430033	1520966853	1496959743	1110225378	26019767	1041014691	1017560096
TCGA-B6-A0I1	Replication	2062569234	131979062	1998583162	1976458394	1206130200	50205440	1167892008	1152365949
TCGA-B6-A0WX	Replication	1869099036	107675602	1801450052	1777595332	1110251846	38681205	1071679062	1060085979
TCGA-BH-A0AV	Replication	1908777024	133357597	1843074609	1826391177	1116494224	39789135	1077327955	1066054214
TCGA-BH-A0BW	Replication	1854910988	86362660	1698889615	1643414524	1052645238	27546078	992871172	971336523
TCGA-BH-A0DG	Replication	1787287210	91364655	1722984513	1704204137	1045432254	37716728	1003177494	991946233
TCGA-BH-A0DT	Replication	2045558406	110172842	1972652772	1949218876	1215953776	39832812	1169402753	1152331767
TCGA-BH-A0EA	Replication	1839792590	125093879	1776129933	1751776463	1042389938	61600099	1004016565	988312070
TCGA-BH-A0H0	Replication	1979237332	116348307	1928389826	1904341948	1111054662	37703411	1067054118	1050802269
TCGA-BH-A0H6	Replication	1896994342	127942847	1836054462	1805194143	1169360572	38085261	1124828220	1109752205
TCGA-BH-A1FC	Replication	1540701314	141877867	1498583434	1479051935	1112778288	54035692	1071661268	1056188674
TCGA-D8-A27F	Replication	1776022546	93409257	1715811238	1696617964	1173911502	45053748	1130956339	1119186634
TCGA-D8-A27H	Replication	1939383944	119788961	1878978349	1859219943	1108924696	41454058	1061760740	1047844060
TCGA-E2-A109	Replication	1974863026	126323567	1915266198	1879628880	1295130360	42819536	1235786582	1196387973
TCGA-E2-A14X	Replication	1978072128	101763098	1906039494	1884138867	1152802684	39079591	1094557180	1075925659
TCGA-E2-A156	Replication	2024962126	121049122	1953702911	1930866541	1207370696	46119446	1154155533	1138250358
TCGA-E2-A15K	Replication	1733250678	141557911	1694786855	1668341365	972280330	23216589	918642142	902414250
TCGA-E2-A1LG	Replication	1854021626	82608667	1789473646	1774179799	1154297482	49010882	1111587961	1100869082
TCGA-E2-A1LK	Replication	1947199686	115009937	1867453128	1828782411	1141170504	35443609	1065453770	1030125694
TCGA-E2-A1LL	Replication	1954323350	77117419	1876359109	1849440166	1210446350	33253416	1145136724	1119131699
TCGA-E9-A1NH	Replication	1741556612	119093345	1678135614	1659201488	1060312772	55462453	1022794356	1011776116
TCGA-EW-A1J5	Replication	2092166758	146050711	2010604495	1976921441	1165183456	67492319	1115902337	1094156933
TCGA-EW-A1P8	Replication	1922456446	110948236	1836812367	1809221008	1142359984	23998121	1091246082	1071639965
TCGA-EW-A1PB	Replication	1892733938	91410550	1825531633	1808766401	1097057330	39039555	1047494250	1034257622
TCGA-EW-A1PC	Replication	1835740972	105208417	1755764854	1732441807	1140837200	42051072	1088187560	1073739614
TCGA-EW-A1PH	Replication	1846058764	145508147	1779506775	1758389457	1116842060	40917192	1078104129	1068269410
TCGA-EW-A3U0	Replication	1846607356	99216823	1787727971	1773156534	1152511822	42069837	1112055987	1101078091
TCGA-GI-A2C9	Replication	1720153552	99876194	1662350310	1645217889	1012170166	27948981	977964925	967842140
TCGA-GM-A2DF	Replication	1877567224	133688343	1815610172	1797078703	1168948922	58882447	1125013076	1114178241
TCGA-GM-A3XL	Replication	2120118924	121750192	2040277177	2018973534	1251033348	42949064	1197530573	1180917745
