# Supplementary material for: Identifying DNase I hypersensitive sites as driver distal regulatory elements in breast cancer
Source: Nat Commun. 2017 Sep 5;8:436. doi: 10.1038/s41467-017-00100-x (PMC5585396; doi:10.1038/s41467-017-00100-x)
Supplement: Supplementary file 14 — Supplementary Data 13 [file 41467_2017_100_MOESM14_ESM.xlsx]

## Sheet: Sheet1
Supplementary Data 13: List of amplicons used for targeted sequencing
The table provides the positions of the 290 amplicons used for targeted sequencing of 45 of the 73 putative driver DHSs and 12 highly mutated genes in 135 breast cancer samples.
Amplicon	Chromosome	Start	End	Length	Strand
Amplicon (31611496)	chr1	928388	928790	403	FORWARD
Amplicon (31611497)	chr1	928660	929059	400	REVERSE
Amplicon (31611498)	chr1	928942	929352	411	FORWARD
Amplicon (31611499)	chr1	930348	930747	400	REVERSE
Amplicon (31611500)	chr1	930910	931310	401	REVERSE
Amplicon (31611501)	chr1	931188	931587	400	FORWARD
Amplicon (31611502)	chr1	931496	931945	450	REVERSE
Amplicon (31611503)	chr1	931878	932278	401	FORWARD
Amplicon (31611522)	chr1	21660421	21660825	405	REVERSE
Amplicon (31611523)	chr1	21660697	21661096	400	FORWARD
Amplicon (31611524)	chr1	21660977	21661376	400	REVERSE
Amplicon (31611525)	chr1	21661251	21661653	403	FORWARD
Amplicon (31611526)	chr1	21661529	21661929	401	REVERSE
Amplicon (31611527)	chr1	21661857	21662256	400	FORWARD
Amplicon (31611798)	chr1	46476667	46477071	405	REVERSE
Amplicon (31611799)	chr1	46476997	46477398	402	FORWARD
Amplicon (31611733)	chr2	216531840	216532243	404	REVERSE
Amplicon (31611734)	chr2	216532114	216532514	401	FORWARD
Amplicon (31611735)	chr2	216532384	216532783	400	REVERSE
Amplicon (31611736)	chr2	216532656	216533057	402	FORWARD
Amplicon (31611737)	chr2	216532928	216533336	409	REVERSE
Amplicon (31611738)	chr2	216533262	216533663	402	FORWARD
Amplicon (31611873)	chr2	218332066	218332508	443	REVERSE
Amplicon (31611324)	chr3	178916416	178916820	405	REVERSE
Amplicon (31611325)	chr3	178916742	178917142	401	FORWARD
Amplicon (31611207)	chr3	178917420	178917824	405	REVERSE
Amplicon (31611208)	chr3	178921280	178921704	425	REVERSE
Amplicon (31611217)	chr3	178927303	178927743	441	REVERSE
Amplicon (31611204)	chr3	178927878	178928291	414	REVERSE
Amplicon (31611205)	chr3	178928218	178928617	400	FORWARD
Amplicon (31611209)	chr3	178935912	178936342	431	REVERSE
Amplicon (31611270)	chr3	178936934	178937383	450	REVERSE
Amplicon (31611271)	chr3	178937306	178937755	450	FORWARD
Amplicon (31611272)	chr3	178937682	178938109	428	REVERSE
Amplicon (31611218)	chr3	178938680	178939128	449	REVERSE
Amplicon (31611219)	chr3	178941829	178942228	400	REVERSE
Amplicon (31611220)	chr3	178942450	178942863	414	REVERSE
Amplicon (31611221)	chr3	178943706	178944106	401	REVERSE
Amplicon (31611222)	chr3	178946986	178947385	400	REVERSE
Amplicon (31611206)	chr3	178947688	178948136	449	FORWARD
Amplicon (31611326)	chr3	178951770	178952171	402	REVERSE
Amplicon (31611327)	chr3	178952040	178952439	400	FORWARD
Amplicon (31611328)	chr3	178952360	178952782	423	REVERSE
Amplicon (31611455)	chr5	56110784	56111183	400	REVERSE
Amplicon (31611456)	chr5	56111072	56111472	401	FORWARD
Amplicon (31611457)	chr5	56111352	56111779	428	REVERSE
Amplicon (31611458)	chr5	56111710	56112112	403	FORWARD
Amplicon (31611381)	chr5	56152349	56152791	443	REVERSE
Amplicon (31611382)	chr5	56155450	56155868	419	REVERSE
Amplicon (31611383)	chr5	56167705	56168153	449	REVERSE
Amplicon (31611384)	chr5	56170823	56171250	428	REVERSE
Amplicon (31611385)	chr5	56174761	56175161	401	REVERSE
Amplicon (31611477)	chr5	56176412	56176829	418	REVERSE
Amplicon (31611478)	chr5	56176696	56177097	402	FORWARD
Amplicon (31611479)	chr5	56176968	56177368	401	REVERSE
Amplicon (31611480)	chr5	56177242	56177641	400	FORWARD
Amplicon (31611481)	chr5	56177518	56177917	400	REVERSE
Amplicon (31611482)	chr5	56177792	56178194	403	FORWARD
Amplicon (31611483)	chr5	56178064	56178464	401	REVERSE
Amplicon (31611386)	chr5	56179288	56179702	415	FORWARD
Amplicon (31611387)	chr5	56180435	56180874	440	REVERSE
Amplicon (31611388)	chr5	56181659	56182104	446	FORWARD
Amplicon (31611389)	chr5	56183167	56183592	426	REVERSE
Amplicon (31611390)	chr5	56183997	56184429	433	REVERSE
Amplicon (31611459)	chr5	56189232	56189635	404	REVERSE
Amplicon (31611460)	chr5	56189508	56189907	400	FORWARD
Amplicon (31611461)	chr5	56189806	56190255	450	REVERSE
Amplicon (31611462)	chr5	56190148	56190548	401	FORWARD
Amplicon (31611463)	chr5	56190436	56190836	401	REVERSE
Amplicon (31611464)	chr5	56190706	56191107	402	FORWARD
Amplicon (31611465)	chr5	56190996	56191395	400	REVERSE
Amplicon (31611466)	chr5	56191268	56191685	418	FORWARD
Amplicon (31611467)	chr5	56191610	56192045	436	REVERSE
Amplicon (31611878)	chr5	67522338	67522740	403	REVERSE
Amplicon (31611879)	chr5	67522664	67523063	400	FORWARD
Amplicon (31611377)	chr5	67569158	67569586	429	REVERSE
Amplicon (31611378)	chr5	67569715	67570131	417	REVERSE
Amplicon (31611379)	chr5	67575362	67575788	427	REVERSE
Amplicon (31611198)	chr5	67576230	67576635	406	REVERSE
Amplicon (31611199)	chr5	67576558	67576963	406	FORWARD
Amplicon (31611476)	chr5	67584194	67584614	421	REVERSE
Amplicon (31611880)	chr5	67586443	67586869	427	REVERSE
Amplicon (31611380)	chr5	67588041	67588471	431	REVERSE
Amplicon (31611200)	chr5	67588867	67589287	421	REVERSE
Amplicon (31611201)	chr5	67589211	67589660	450	FORWARD
Amplicon (31611202)	chr5	67589583	67589982	400	REVERSE
Amplicon (31611203)	chr5	67590926	67591358	433	REVERSE
Amplicon (31611342)	chr5	67591953	67592401	449	REVERSE
Amplicon (31611417)	chr5	67593114	67593519	406	REVERSE
Amplicon (31611418)	chr5	67593388	67593788	401	FORWARD
Amplicon (31611419)	chr5	67593662	67594061	400	REVERSE
Amplicon (31611420)	chr5	67593928	67594330	403	FORWARD
Amplicon (31611421)	chr5	67594200	67594613	414	REVERSE
Amplicon (31611422)	chr5	67594506	67594906	401	FORWARD
Amplicon (31611423)	chr5	67594774	67595173	400	REVERSE
Amplicon (31611424)	chr5	67595060	67595463	404	FORWARD
Amplicon (31611425)	chr5	67595330	67595730	401	REVERSE
Amplicon (31611426)	chr5	67595606	67596005	400	FORWARD
Amplicon (31611427)	chr5	67595910	67596310	401	REVERSE
Amplicon (31611428)	chr5	67596188	67596587	400	FORWARD
Amplicon (31611429)	chr5	67596456	67596855	400	REVERSE
Amplicon (31611430)	chr5	67596726	67597127	402	FORWARD
Amplicon (31611431)	chr5	67597050	67597462	413	REVERSE
Amplicon (31611432)	chr5	67597384	67597785	402	FORWARD
Amplicon (31611657)	chr5	102609462	102609889	428	REVERSE
Amplicon (31611658)	chr5	102609812	102610220	409	FORWARD
Amplicon (31611531)	chr6	28948309	28948709	401	FORWARD
Amplicon (31611532)	chr6	28948579	28948978	400	REVERSE
Amplicon (31611533)	chr6	28948851	28949251	401	FORWARD
Amplicon (31611534)	chr6	28949125	28949525	401	REVERSE
Amplicon (31611535)	chr6	28949401	28949800	400	FORWARD
Amplicon (31611536)	chr6	28949671	28950071	401	REVERSE
Amplicon (31611537)	chr6	28949949	28950351	403	FORWARD
Amplicon (31611538)	chr6	28950239	28950640	402	REVERSE
Amplicon (31611539)	chr6	28950511	28950910	400	FORWARD
Amplicon (31611484)	chr8	579011	579414	404	FORWARD
Amplicon (31611485)	chr8	581093	581496	404	REVERSE
Amplicon (31611444)	chr10	8096545	8096944	400	FORWARD
Amplicon (31611445)	chr10	8096819	8097222	404	REVERSE
Amplicon (31611446)	chr10	8097105	8097507	403	FORWARD
Amplicon (31611447)	chr10	8097381	8097787	407	REVERSE
Amplicon (31611448)	chr10	8097713	8098112	400	FORWARD
Amplicon (31611391)	chr10	8100150	8100549	400	REVERSE
Amplicon (31611392)	chr10	8100480	8100879	400	FORWARD
Amplicon (31611246)	chr10	8105912	8106353	442	REVERSE
Amplicon (31611393)	chr10	8111374	8111808	435	REVERSE
Amplicon (31611449)	chr10	8115588	8115987	400	REVERSE
Amplicon (31611450)	chr10	8115864	8116280	417	FORWARD
Amplicon (31611451)	chr10	8116152	8116551	400	REVERSE
Amplicon (31611452)	chr10	8116428	8116827	400	FORWARD
Amplicon (31611453)	chr10	8116710	8117111	402	REVERSE
Amplicon (31611454)	chr10	8117036	8117436	401	FORWARD
Amplicon (31611247)	chr10	89623069	89623469	401	REVERSE
Amplicon (31611248)	chr10	89623345	89623764	420	FORWARD
Amplicon (31611249)	chr10	89623643	89624050	408	REVERSE
Amplicon (31611250)	chr10	89623981	89624381	401	FORWARD
Amplicon (31611210)	chr10	89653738	89654142	405	REVERSE
Amplicon (31611211)	chr10	89685218	89685618	401	REVERSE
Amplicon (31611212)	chr10	89690749	89691167	419	REVERSE
Amplicon (31611213)	chr10	89692686	89693088	403	REVERSE
Amplicon (31611214)	chr10	89711791	89712199	409	REVERSE
Amplicon (31611215)	chr10	89717564	89717978	415	REVERSE
Amplicon (31611216)	chr10	89720549	89720969	421	REVERSE
Amplicon (31611251)	chr10	89724920	89725334	415	REVERSE
Amplicon (31611252)	chr10	89725236	89725638	403	FORWARD
Amplicon (31611253)	chr10	89725506	89725920	415	REVERSE
Amplicon (31611254)	chr10	89725790	89726193	404	FORWARD
Amplicon (31611255)	chr10	89726062	89726462	401	REVERSE
Amplicon (31611256)	chr10	89726360	89726759	400	FORWARD
Amplicon (31611257)	chr10	89726684	89727083	400	REVERSE
Amplicon (31611258)	chr10	89726952	89727355	404	FORWARD
Amplicon (31611259)	chr10	89727226	89727675	450	REVERSE
Amplicon (31611260)	chr10	89727544	89727944	401	FORWARD
Amplicon (31611261)	chr10	89727818	89728218	401	REVERSE
Amplicon (31611262)	chr10	89728090	89728490	401	FORWARD
Amplicon (31611263)	chr10	89728418	89728818	401	REVERSE
Amplicon (31611347)	chr12	115114076	115114518	443	REVERSE
Amplicon (31611348)	chr12	115115313	115115743	431	REVERSE
Amplicon (31611338)	chr12	115117182	115117586	405	REVERSE
Amplicon (31611339)	chr12	115117512	115117913	402	FORWARD
Amplicon (31611349)	chr12	115118646	115119094	449	REVERSE
Amplicon (31611350)	chr12	115120487	115120888	402	REVERSE
Amplicon (31611351)	chr12	115120763	115121164	402	FORWARD
Amplicon (31611352)	chr12	115121033	115121433	401	REVERSE
Amplicon (31611353)	chr12	115121311	115121717	407	FORWARD
Amplicon (31611354)	chr12	115121645	115122044	400	REVERSE
Amplicon (31611468)	chr16	67596266	67596677	412	REVERSE
Amplicon (31611469)	chr16	67604997	67605425	429	REVERSE
Amplicon (31611355)	chr16	67644607	67645012	406	REVERSE
Amplicon (31611356)	chr16	67644883	67645284	402	FORWARD
Amplicon (31611357)	chr16	67645157	67645558	402	REVERSE
Amplicon (31611358)	chr16	67645429	67645871	443	FORWARD
Amplicon (31611359)	chr16	67645795	67646194	400	REVERSE
Amplicon (31611415)	chr16	67650592	67650991	400	FORWARD
Amplicon (31611402)	chr16	67654546	67654948	403	REVERSE
Amplicon (31611403)	chr16	67655273	67655711	439	REVERSE
Amplicon (31611376)	chr16	67660412	67660844	433	REVERSE
Amplicon (31611404)	chr16	67662229	67662629	401	REVERSE
Amplicon (31611405)	chr16	67663233	67663640	408	REVERSE
Amplicon (31611406)	chr16	67670531	67670955	425	REVERSE
Amplicon (31611470)	chr16	67671465	67671883	419	REVERSE
Amplicon (31611471)	chr16	67671761	67672160	400	FORWARD
Amplicon (31611472)	chr16	67672027	67672427	401	REVERSE
Amplicon (31611473)	chr16	67672297	67672696	400	FORWARD
Amplicon (31611474)	chr16	67672579	67672991	413	REVERSE
Amplicon (31611475)	chr16	67672915	67673314	400	FORWARD
Amplicon (31611407)	chr16	68771167	68771595	429	REVERSE
Amplicon (31611236)	chr16	68772162	68772584	423	REVERSE
Amplicon (31611237)	chr16	68835531	68835947	417	REVERSE
Amplicon (31611231)	chr16	68842197	68842598	402	REVERSE
Amplicon (31611232)	chr16	68842523	68842930	408	FORWARD
Amplicon (31611238)	chr16	68844052	68844456	405	REVERSE
Amplicon (31611345)	chr16	68845461	68845867	407	REVERSE
Amplicon (31611346)	chr16	68845793	68846195	403	FORWARD
Amplicon (31611239)	chr16	68847168	68847574	407	REVERSE
Amplicon (31611240)	chr16	68849382	68849822	441	REVERSE
Amplicon (31611241)	chr16	68853145	68853594	450	REVERSE
Amplicon (31611242)	chr16	68855868	68856302	435	REVERSE
Amplicon (31611243)	chr16	68857256	68857688	433	REVERSE
Amplicon (31611244)	chr16	68862025	68862469	445	REVERSE
Amplicon (31611408)	chr16	68867067	68867466	400	FORWARD
Amplicon (31611409)	chr16	68867339	68867745	407	REVERSE
Amplicon (31611410)	chr16	68867619	68868027	409	FORWARD
Amplicon (31611411)	chr16	68868203	68868605	403	FORWARD
Amplicon (31611412)	chr16	68868477	68868876	400	REVERSE
Amplicon (31611413)	chr16	68868753	68869163	411	FORWARD
Amplicon (31611414)	chr16	68869085	68869484	400	REVERSE
Amplicon (31611233)	chr17	7572180	7572579	400	FORWARD
Amplicon (31611234)	chr17	7572448	7572847	400	REVERSE
Amplicon (31611235)	chr17	7572778	7573178	401	FORWARD
Amplicon (31611343)	chr17	7576697	7577098	402	REVERSE
Amplicon (31611344)	chr17	7576977	7577405	429	FORWARD
Amplicon (31611193)	chr17	7578051	7578456	406	FORWARD
Amplicon (31611194)	chr17	7579194	7579595	402	FORWARD
Amplicon (31611195)	chr17	7579500	7579948	449	REVERSE
Amplicon (31611245)	chr17	7590653	7591093	441	REVERSE
Amplicon (31611433)	chr17	11924071	11924516	446	REVERSE
Amplicon (31611394)	chr17	11958154	11958568	415	REVERSE
Amplicon (31611416)	chr17	11984633	11985059	427	REVERSE
Amplicon (31611395)	chr17	11998836	11999262	427	REVERSE
Amplicon (31611396)	chr17	12011053	12011467	415	REVERSE
Amplicon (31611397)	chr17	12013652	12014084	433	REVERSE
Amplicon (31611398)	chr17	12016492	12016920	429	REVERSE
Amplicon (31611399)	chr17	12028551	12028953	403	REVERSE
Amplicon (31611400)	chr17	12032408	12032808	401	REVERSE
Amplicon (31611401)	chr17	12043084	12043484	401	REVERSE
Amplicon (31611434)	chr17	12044338	12044739	402	REVERSE
Amplicon (31611435)	chr17	12044608	12045007	400	FORWARD
Amplicon (31611436)	chr17	12044878	12045277	400	REVERSE
Amplicon (31611437)	chr17	12045150	12045550	401	FORWARD
Amplicon (31611438)	chr17	12045420	12045823	404	REVERSE
Amplicon (31611439)	chr17	12045694	12046094	401	FORWARD
Amplicon (31611440)	chr17	12045968	12046369	402	REVERSE
Amplicon (31611441)	chr17	12046240	12046641	402	FORWARD
Amplicon (31611442)	chr17	12046518	12046919	402	REVERSE
Amplicon (31611443)	chr17	12046844	12047245	402	FORWARD
Amplicon (31611516)	chr19	14191620	14192021	402	REVERSE
Amplicon (31611517)	chr19	14191900	14192299	400	FORWARD
Amplicon (31611518)	chr19	14192176	14192576	401	REVERSE
Amplicon (31611519)	chr19	14192446	14192858	413	FORWARD
Amplicon (31611520)	chr19	14192734	14193134	401	REVERSE
Amplicon (31611521)	chr19	14193062	14193463	402	FORWARD
Amplicon (31611608)	chr20	62115705	62116106	402	FORWARD
Amplicon (31611609)	chr20	62115977	62116376	400	REVERSE
Amplicon (31611610)	chr20	62116257	62116657	401	FORWARD
Amplicon (31611611)	chr20	62116535	62116935	401	REVERSE
Amplicon (31611612)	chr20	62116813	62117213	401	FORWARD
Amplicon (31611613)	chr20	62117087	62117486	400	REVERSE
Amplicon (31611614)	chr20	62117361	62117760	400	FORWARD
Amplicon (31611615)	chr20	62117637	62118038	402	REVERSE
Amplicon (31611616)	chr20	62117911	62118320	410	FORWARD
Amplicon (31611617)	chr20	62118197	62118597	401	REVERSE
Amplicon (31611618)	chr20	62118479	62118879	401	FORWARD
Amplicon (31611619)	chr20	62118751	62119157	407	REVERSE
Amplicon (31611620)	chr20	62119085	62119486	402	FORWARD
Amplicon (31611163)	chr21	36159972	36160372	401	FORWARD
Amplicon (31611164)	chr21	36160250	36160649	400	REVERSE
Amplicon (31611165)	chr21	36160518	36160947	430	FORWARD
Amplicon (31611166)	chr21	36160816	36161215	400	REVERSE
Amplicon (31611167)	chr21	36161096	36161497	402	FORWARD
Amplicon (31611168)	chr21	36161370	36161769	400	REVERSE
Amplicon (31611169)	chr21	36161644	36162044	401	FORWARD
Amplicon (31611170)	chr21	36161916	36162318	403	REVERSE
Amplicon (31611171)	chr21	36162188	36162587	400	FORWARD
Amplicon (31611172)	chr21	36162460	36162860	401	REVERSE
Amplicon (31611173)	chr21	36162734	36163133	400	FORWARD
Amplicon (31611174)	chr21	36163008	36163408	401	REVERSE
Amplicon (31611175)	chr21	36163282	36163681	400	FORWARD
Amplicon (31611176)	chr21	36163550	36163951	402	REVERSE
Amplicon (31611177)	chr21	36163820	36164246	427	FORWARD
Amplicon (31611178)	chr21	36164120	36164533	414	REVERSE
Amplicon (31611179)	chr21	36164420	36164821	402	FORWARD
Amplicon (31611180)	chr21	36164754	36165156	403	REVERSE
Amplicon (31611181)	chr21	36171560	36171972	413	REVERSE
Amplicon (31611340)	chr21	36193452	36193855	404	REVERSE
Amplicon (31611341)	chr21	36193788	36194190	403	FORWARD
Amplicon (31611182)	chr21	36206679	36207080	402	REVERSE
Amplicon (31611183)	chr21	36231743	36232183	441	REVERSE
Amplicon (31611184)	chr21	36252812	36253234	423	FORWARD
Amplicon (31611185)	chr21	36259012	36259411	400	REVERSE
Amplicon (31611186)	chr21	36259306	36259706	401	FORWARD
Amplicon (31611187)	chr21	36259580	36259981	402	REVERSE
Amplicon (31611188)	chr21	36259854	36260259	406	FORWARD
Amplicon (31611189)	chr21	36260128	36260529	402	REVERSE
Amplicon (31611190)	chr21	36260436	36260885	450	FORWARD
Amplicon (31611191)	chr21	36260818	36261225	408	REVERSE
Amplicon (31611192)	chr21	36265166	36265608	443	REVERSE
Amplicon (31611196)	chr21	36421049	36421498	450	REVERSE
Amplicon (31611197)	chr21	36421427	36421830	404	FORWARD
Amplicon (31611594)	chr22	45987408	45987807	400	REVERSE
