# Supplementary material for: Identifying DNase I hypersensitive sites as driver distal regulatory elements in breast cancer
Source: Nat Commun. 2017 Sep 5;8:436. doi: 10.1038/s41467-017-00100-x (PMC5585396; doi:10.1038/s41467-017-00100-x)
Supplement: Supplementary file 15 — Supplementary Data 14 [file 41467_2017_100_MOESM15_ESM.xlsx]

## Sheet: Sheet1
Supplementary Data 14: Raw read counts for each gene on chromosome 8 and 20 within 2 Mb of putative driver DHSs chr8:579137-581436 and chr20:62115827-62119284
Sixteen samples underwent RNA-seq analysis using paired end 100 bp reads. Shown are raw read counts associated with each gene in each sample that underwent RNA-seq for 17 genes within 2 Mb of the putative driver DHS chr8:579137-581436 and 60 genes within 2 Mb of chr20:62115827-62119284. For of chr8:579137-581436, three technical replicates for empty vector a four with deleted DHS were used. For c…
Genes within 2 Mb of chr8:579137-581436
Gene ID	Gene symbol	Emptyvector_1	Emptyvector_2	Emptyvector_3	DHS_1	DHS_2	DHS_3	DHS_4
ENSG00000036448.5	MYOM2	478	432	550	279	43	250	336
ENSG00000104714.9	ERICH1	649	627	660	783	286	927	809
ENSG00000104728.11	ARHGEF10	1030	796	1199	935	268	667	768
ENSG00000147364.12	FBXO25	376	296	290	271	264	432	255
ENSG00000172748.8	ZNF596	35	32	43	43	30	40	24
ENSG00000176595.3	KBTBD11	479	423	464	502	154	491	526
ENSG00000180190.7	TDRP	126	81	142	66	16	46	33
ENSG00000182372.6	CLN8	467	379	714	712	292	557	600
ENSG00000198010.7	DLGAP2	46	71	140	1	0	0	1
ENSG00000223508.5	RPL23AP53	58	29	34	39	34	30	22
ENSG00000249868.4	RP11-63E5.6	28	28	24	61	24	57	58
ENSG00000253696.2	KBTBD11-OT1	12	5	10	9	1	7	4
ENSG00000253764.1	RP11-439C15.4	14	18	21	11	6	12	11
ENSG00000253982.1	CTD-2336O2.1	288	230	198	293	133	257	211
ENSG00000272005.1	RP11-91J19.4	210	161	191	160	158	141	139
ENSG00000272240.1	RP5-855D21.1	22	10	18	20	2	9	5
ENSG00000272812.1	RP5-855D21.3	18	31	44	44	20	25	15
Genes within 2 Mb of chr20:62115827-62119284
gene_id	gene_name	Emptyvector_5	Emptyvector_6	Emptyvector_7	Emptyvector_8	DHS_5	DHS_6	DHS_7	DHS_8	DHS_9
ENSG00000026036.16	RTEL1-TNFRSF6B	194	205	159	132	109	173	81	74	51
ENSG00000060491.12	OGFR	1755	2348	2636	1861	1294	2458	1590	2218	2581
ENSG00000075043.13	KCNQ2	862	1342	1314	1298	469	793	500	473	603
ENSG00000092758.11	COL9A3	146	197	75	123	141	248	353	155	134
ENSG00000101150.13	TPD52L2	3430	5362	5767	6003	3160	5395	3774	3766	3684
ENSG00000101152.6	DNAJC5	2833	4148	4941	3989	2417	4779	3067	3264	2451
ENSG00000101161.6	PRPF6	3769	5719	7050	5678	2744	6135	3914	4173	3977
ENSG00000101181.13	MTG2	1297	1787	2154	1721	1189	1868	1184	1970	1791
ENSG00000101182.10	PSMA7	6456	11333	11347	10879	5477	9748	6931	9614	12175
ENSG00000101187.11	SLCO4A1	541	1025	657	714	402	683	316	437	541
ENSG00000101188.4	NTSR1	4	2	7	2	8	2	6	32	4
ENSG00000101189.5	MRGBP	1571	2397	2453	2211	1444	2346	1599	2231	2954
ENSG00000101190.8	TCFL5	1122	1477	1489	1323	934	1549	666	1374	1371
ENSG00000101191.12	DIDO1	4735	5509	6453	5050	4907	6057	4032	5723	6230
ENSG00000101193.6	GID8	1707	2598	2499	2532	1726	2632	1856	2322	3342
ENSG00000101194.13	SLC17A9	1	2	4	0	2	3	11	9	185
ENSG00000101199.8	ARFGAP1	4516	4687	5136	4178	3175	5112	2684	3891	3108
ENSG00000101204.11	CHRNA4	121	47	39	33	17	16	66	42	21
ENSG00000101210.6	EEF1A2	3610	4140	3332	3432	3264	5822	4590	4212	3150
ENSG00000101213.5	PTK6	19	17	9	8	15	25	27	19	10
ENSG00000101216.6	GMEB2	975	1204	1588	1309	806	1482	863	1023	1017
ENSG00000101246.15	ARFRP1	940	1165	1480	982	581	1217	688	774	581
ENSG00000125510.11	OPRL1	100	51	24	33	70	71	111	47	40
ENSG00000125520.9	SLC2A4RG	1252	1761	1415	1199	990	1663	1057	1127	1180
ENSG00000125534.5	PPDPF	2502	3927	3372	3145	1316	2988	2093	1733	2178
ENSG00000130584.6	ZBTB46	257	391	323	263	171	391	225	279	224
ENSG00000130589.12	HELZ2	1016	744	520	576	663	1100	564	690	523
ENSG00000130590.9	SAMD10	201	264	235	207	223	307	227	166	129
ENSG00000130699.12	TAF4	1210	1691	1932	1486	1119	1651	1060	1656	1595
ENSG00000130700.6	GATA5	103	95	57	73	88	117	102	177	125
ENSG00000130702.9	LAMA5	3210	2997	2079	2086	2837	3559	2231	2190	2768
ENSG00000130703.11	OSBPL2	1361	1923	1811	1615	1820	2209	1471	2284	2678
ENSG00000130706.8	ADRM1	1597	2948	3834	3180	1585	2498	2033	3348	3872
ENSG00000149657.15	LSM14B	1600	2367	2368	2094	1691	2648	1389	2540	2600
ENSG00000149658.13	YTHDF1	2345	3342	4065	3527	2645	4144	2563	3644	2956
ENSG00000149679.7	CABLES2	586	789	902	709	1008	746	947	944	932
ENSG00000171700.9	RGS19	602	828	896	796	349	836	624	483	502
ENSG00000171703.12	TCEA2	1039	1217	1155	896	767	1564	759	758	805
ENSG00000171858.13	RPS21	15045	19577	16400	18583	8277	15712	10112	11854	16873
ENSG00000174403.11	C20orf166-AS1	21	29	6	14	68	38	27	4	25
ENSG00000179242.11	CDH4	60	26	40	25	47	74	57	53	68
ENSG00000183260.5	ABHD16B	157	164	155	133	94	180	134	118	58
ENSG00000184402.10	SS18L1	1018	1389	1190	1013	1014	1387	848	1161	1198
ENSG00000196132.7	MYT1	278	262	157	181	90	222	145	90	78
ENSG00000196421.3	LINC00176	51	53	55	30	43	92	31	46	44
ENSG00000196700.3	ZNF512B	2918	3978	5640	3899	2471	5201	2827	3029	2522
ENSG00000197114.7	ZGPAT	174	195	199	133	89	213	120	149	121
ENSG00000197457.5	STMN3	1126	1894	2112	1940	795	1782	1033	1262	1783
ENSG00000198276.9	UCKL1	1359	2028	2018	1768	1211	1927	1141	1235	1114
ENSG00000203880.7	PCMTD2	2239	2778	2753	2877	1712	3390	2358	1494	1712
ENSG00000203883.5	SOX18	78	119	118	76	41	102	76	77	57
ENSG00000203896.5	LIME1	124	94	129	65	63	117	61	71	54
ENSG00000207554.1	MIR647	33	53	31	16	31	40	24	28	5
ENSG00000226332.2	RP11-157P1.4	29	29	37	21	40	28	12	30	19
ENSG00000228705.1	LINC00659	2	9	12	6	8	11	20	20	7
ENSG00000229873.1	OGFR-AS1	19	8	14	2	11	6	10	8	20
ENSG00000232442.1	CTD-3184A7.4	645	678	415	428	173	570	266	186	199
ENSG00000236527.1	ARF4P2	4	9	3	1	4	11	8	7	13
ENSG00000258366.3	RTEL1	63	72	63	58	34	62	38	37	28
ENSG00000267848.1	AL118506.1	7	3	18	12	9	11	8	1	4
